# Supplementary material for: Transposable element insertion: a hidden major source of domesticated phenotypic variation in Brassica rapa
Source: Plant Biotechnol J. 2022 Mar 18;20(7):1298–310. doi: 10.1111/pbi.13807 (PMC9241368; doi:10.1111/pbi.13807)
Supplement: Supplementary file 2 — Table S1 Statistics of transposable elements (TEs) in each of the 20 B. rapa genomes. Table S2 The number of insertions and deletions using each of the 20 B. rapa genomes as the reference. Table S3 Statistics of aligned and unaligned regions using Chiifu as the reference. Table S4 The numbers and lengths of different types of transposable element insertion polymorphisms (TIPs) in the B. rapa genome using different genomes as the references. Table S5 Variations in CDS length of coding regions per gene between syntenic genes with TIPs. Table S6 Selection signals in Chinese cabbage morphotype in the aligned regions. Table S7 Selection signals in the pak choi morphotype in the aligned regions. Table S8 Selection signals in the turnip morphotype in the aligned regions. Table S9 Selection signals in Chinese cabbage using transposable element insertion polymorphisms (TIPs) in unaligned regions. Table S10 Selection signals in pak choi using transposable element insertion polymorphisms (TIPs) in unaligned regions. Table S11 Selection signals in turnip using transposable element insertion polymorphisms (TIPs) in unaligned regions. Table S12 The core TIP and core nonsynonymous SNP in TIP‐containing candidate genes during the domestication of Chinese cabbage. Table S13 The core transposable element insertion polymorphism (TIP) and core nonsynonymous SNP in TIP‐containing candidate genes during the domestication of turnip. Table S14 The core transposable element insertion polymorphism (TIP) and core nonsynonymous SNP in TIP‐containing candidate genes during the domestication of caixin. [file PBI-20-1298-s003.xlsx]

## Sheet: Table S1
Table S1. Statistics of transposable elements (TEs) in each of the 20 B. rapa genomes
Repeat element	BRO			CCA			CCB			Chiifu			CXA			CXB			MIZ			OIA			OIB			OIC
	Count	Size (bp)	Percent （%）	Count	Size (bp)	Percent （%）	Count	Size (bp)	Percent （%）	Count	Size (bp)	Percent （%）	Count	Size (bp)	Percent （%）	Count	Size (bp)	Percent （%）	Count	Size (bp)	Percent （%）	Count	Size (bp)	Percent （%）	Count	Size (bp)	Percent （%）	Count	Size (bp)	Percent （%）
Copia	26681	21784885	5.76	26620	20811914	6.09	45266	24564788	6.49	51179	19285657	5.46	23267	20704642	5.48	28923	19495308	5.6	25876	26974419	6.99	25096	25398611	5.84	69431	24065394	6.79	14545	16600696	4.92
Gypsy	118947	50046167	13.23	50883	35418734	10.37	52956	44770114	11.83	34126	35817990	10.14	76957	47005083	12.44	57376	41361545	11.88	67899	44419617	11.51	72414	50144596	11.54	40793	35100377	9.9	48031	33701408	9.99
unknown	91202	25822040	6.83	54156	24416390	7.15	71017	27876620	7.37	75766	25311078	7.17	89360	21443032	5.67	29449	15188344	4.36	49168	26749273	6.93	69914	37415056	8.61	53169	17483853	4.93	41798	19798960	5.87
LTR_subtotal	236830	97653092	25.82	131659	80647038	23.61	169239	97211522	25.69	161071	80414725	22.77	189584	89152757	23.59	115748	76045197	21.84	142943	98143309	25.43	167424	112958263	25.99	163393	76649624	21.62	104374	70101064	20.78
DTA	56865	7541673	1.99	14870	4378297	1.28	19907	5103332	1.35	12547	3905776	1.11	18402	4679582	1.24	15420	4349319	1.25	29535	8225131	2.13	14922	4556957	1.05	10352	3619923	1.02	9025	3025083	0.9
DTC	10720	5459951	1.44	13020	5819937	1.71	10913	5206979	1.37	9940	5310400	1.5	12532	5957917	1.57	14506	6116232	1.76	13097	5592883	1.45	10342	5792966	1.33	11640	6205216	1.75	10187	5278274	1.56
DTH	11366	3132453	0.82	14568	3902275	1.15	18738	4101147	1.09	10142	2877862	0.81	18823	4620349	1.22	14088	3858285	1.11	14783	3992060	1.03	12025	10708838	2.46	12911	9906466	2.8	9080	2763038	0.82
DTM	73248	14568197	3.85	88668	14298093	4.18	111395	25652103	6.78	45455	15096133	4.27	113547	19514718	5.17	86073	18173421	5.21	41494	15154761	3.93	96392	27382127	6.3	34897	14530075	4.1	43506	20390430	6.05
DTT	3849	734176	0.19	5645	1046820	0.31	5496	1129697	0.3	4223	927081	0.27	5684	1177410	0.32	4353	878214	0.26	6346	1381647	0.36	4427	1158200	0.27	5970	1254282	0.36	5549	1126305	0.34
Helitron	153416	49677523	13.13	120286	38765530	11.35	134914	44770654	11.83	130567	51660035	14.63	131247	53643722	14.19	125407	43688990	12.55	140050	49540217	12.84	142438	54391283	12.51	128950	48279829	13.62	124368	47833052	14.17
Total	546294	178767065	47.24	388716	148857990	43.59	470602	183175434	48.41	373945	160192012	45.36	489819	178746455	47.3	375595	153109658	43.98	388248	182030008	47.17	447970	216948634	49.91	368113	160445415	45.27	306089	150517246	44.62
Repeat element	PCA			PCB			TCA			TUA			TUE			TBA			WTC			Z1			PCC			PCD
	Count	Size (bp)	Percent （%）	Count	Size (bp)	Percent（%）	Count	Size (bp)	Percent （%）	Count	Size (bp)	Percent （%）	Count	Size (bp)	Percent （%）	Count	Size (bp)	Percent （%）	Count	Size (bp)	Percent （%）	Count	Size (bp)	Percent （%）	Count	Size (bp)	Percent （%）	Count	Size (bp)	Percent （%）
Copia	21088	20371065	5.54	84399	34558762	8.88	22832	22462044	6.05	31085	23096676	6.27	31985	23915150	6.22	29244	20781837	4.92	29390	26257808	5.64	17040	17648830	4.39	20059	21409087	5.28	23299	20534673	5.54
Gypsy	49812	41932226	11.41	49742	43275732	11.12	83182	42588520	11.47	34449	36730679	9.96	50379	43789147	11.38	102140	53421949	12.66	84078	52897987	11.36	41086	37718499	9.38	38088	44022069	10.86	49441	44830164	12.1
unknown	71971	29791540	8.11	63406	23741307	6.1	53860	25400527	6.84	60393	27322822	7.41	39402	18727392	4.87	86384	53183049	12.6	74205	62952791	13.52	29111	18793149	4.68	31748	23195196	5.72	42149	23819441	6.43
LTR_subtotal	142871	92094831	25.06	197547	101575801	26.1	159874	90451091	24.36	125927	87150177	23.64	121766	86431689	22.47	217768	127386835	30.18	187673	142108586	30.52	87237	74160478	18.45	89895	88626352	21.86	114889	89184278	24.07
DTA	18793	4926777	1.34	14908	4620291	1.18	16593	6124536	1.65	22631	7682160	2.08	13715	4412666	1.14	13458	4448664	1.06	13797	4255622	0.92	16485	4726227	1.18	11991	4108737	1.02	17928	6107996	1.65
DTC	11361	5317869	1.45	12026	5519732	1.42	12508	5823861	1.56	10590	5285388	1.43	12162	5807131	1.51	10118	4955982	1.17	12683	6640715	1.42	9231	5174812	1.29	11471	7744803	1.91	14256	5538752	1.5
DTH	12359	3475095	0.95	11336	3523277	0.91	13548	3843276	1.04	13426	3623765	0.99	13341	3607286	0.94	14146	4119075	0.98	13643	3770993	0.81	11804	3690247	0.92	8826	3469262	0.86	14776	3973100	1.07
DTM	57827	19862001	5.41	58663	10502644	2.7	87353	14619337	3.94	46843	15237021	4.13	117187	32468665	8.44	45317	18801301	4.46	66567	25181857	5.41	44365	31386726	7.81	35519	30002145	7.4	48339	17607057	4.75
DTT	5590	1232929	0.34	5112	1173910	0.3	3585	705078	0.19	5756	1086440	0.3	5254	1071903	0.28	3430	671846	0.16	4733	989732	0.21	3525	809081	0.2	2458	653848	0.16	5112	1276554	0.34
Helitron	135610	46243969	12.58	135538	56154174	14.43	138959	56714195	15.28	131171	49590164	13.45	130627	55662677	14.47	144549	52286757	12.39	155879	66208667	14.22	134459	54488352	13.56	176132	65953513	16.27	138050	41043290	11.08
Total	384411	173153471	47.13	435130	183069829	47.04	432420	178281374	48.02	356344	169655115	46.02	414052	189462017	49.25	448786	212670460	50.4	454975	249156172	53.51	307106	174435923	43.41	336292	200558660	49.48	353350	164731027	44.46

## Sheet: Table S2
Table S2. The number of insertions and deletions using each of the 20 B. rapa genomes as the reference
Reference genome	Insertions		Deletions
	Count	Length (bp)	Count	Length (bp)
BRO	443460	400114319	384595	106300340
CCA	443849	417951530	371655	103948474
CCB	433795	405983200	372675	109085712
Chiifu	437602	409146054	375263	107799516
CXA	433922	405776628	384644	111891134
CXB	456896	414029303	390826	108068547
MIZ	453333	401170868	400534	116113939
OIA	421626	402201178	366156	112330081
OIB	426441	387151913	363638	102654429
OIC	388834	369108848	328311	93158844
PCA	438426	399921068	378341	110578304
PCB	436030	405663956	377858	110207171
PCC	427244	395857444	385432	123869843
PCD	440328	418557309	376449	110484334
TCA	443225	408976357	386698	111105810
TUA	453161	405319310	386310	109940246
TUE	434210	409332947	372351	104520077
WLD	428235	406593696	361306	104246835
WTC	414278	394576137	354808	111005982
Z1	444008	410980234	383873	109547507

## Sheet: Table S3
Table S3. Statistics of aligned and unaligned regions using Chiifu as the reference
Reference genome	Query genome	Aligned sequences		Unaligned sequences
		Bases (bp)	Ratio (%)	Bases (bp)	Ratio (%)
BRO	Chiifu	268812986	71.057	109493274	28.943
CCA	Chiifu	296118174	86.6815	45498168	13.3185
CCB	Chiifu	307516942	81.2523	70954749	18.7477
CXA	Chiifu	301794451	79.6812	76957871	20.3188
CXB	Chiifu	298578359	85.7442	49641380	14.2558
MIZ	Chiifu	274508260	71.0669	111759067	28.9331
OIA	Chiifu	293194353	67.4576	141440515	32.5424
OIB	Chiifu	242329817	68.376	112077679	31.624
OIC	Chiifu	238309259	70.6184	99151302	29.3816
PCA	Chiifu	295173988	80.306	72387600	19.694
PCB	Chiifu	283769178	72.9004	105486781	27.0996
PCD	Chiifu	300808090	81.1029	70088668	18.8971
TCA	Chiifu	286964497	77.2902	84317451	22.7098
TUA	Chiifu	271831909	73.7267	96870266	26.2733
TUE	Chiifu	284461840	73.9408	100253645	26.0592
TBA	Chiifu	279108549	66.0057	143746689	33.9943
WTC	Chiifu	296875040	63.6385	169627279	36.3615
Z1	Chiifu	285061637	70.0892	121650962	29.9108

## Sheet: Table S4
Table S4. The numbers and lengths of different types of transposable element insertion polymorphisms (TIPs) in the B. rapa genome using different genomes as the references
Accession	Type	LTR/Copia	LTR/Gypsy	LTR/unknown	DNA/DTC	DNA/DTT	DNA/DTM	DNA/DTH	DNA/DTA	MITE/DTH	MITE/DTM	MITE/DTC	MITE/DTA	MITE/DTT
BRO	Count	2297	1096	830	1297	603	2179	1076	2066	274	62	7	858	18
	Length (bp)	4532614	1485360	542191	1235877	154700	1668851	909828	1590349	64173	12654	1178	222549	4004
CCA	Count	2880	1740	1593	1480	754	1997	881	1028	245	47	3	588	23
	Length (bp)	5683126	2952078	1228667	1650336	241758	1503239	805668	861162	54426	9147	651	145787	5299
CCB	Count	2924	1996	1162	1293	821	1740	629	1263	324	39	5	596	38
	Length (bp)	7284471	3574388	818332	1279550	240451	1279834	559138	1071190	77317	6800	754	154607	8645
CXA	Count	3270	2305	1048	1053	704	1462	1048	1280	358	18	8	734	31
	Length (bp)	7047273	3821423	921711	1175436	267270	892824	1043587	1102841	83909	3884	1895	194049	6842
CXB	Count	2887	2025	1505	1502	358	1121	714	1632	360	18	12	606	23
	Length (bp)	6668203	4001269	1681332	1121934	113825	674420	764608	1168173	87270	2732	2360	152110	5184
Chiifu	Count	3209	1562	1250	1071	742	1883	742	2129	316	50	5	565	51
	Length (bp)	7150524	2025821	789456	1140254	200269	1145479	480418	1634063	68312	10789	778	141021	12390
MIZ	Count	3480	2742	957	1512	705	2143	806	1827	372	7	2	567	50
	Length (bp)	6898651	5366983	756978	1242450	188524	1443294	640850	1336665	84457	783	584	146757	13065
OIA	Count	2984	1549	1060	1290	639	1671	1157	1651	167	19	14	718	31
	Length (bp)	6878715	3288930	753796	1360520	213641	1051469	1194040	1390072	35659	2588	3510	175264	8267
OIB	Count	2808	2291	876	1421	688	2091	962	1145	323	36	15	647	52
	Length (bp)	6045570	3349638	564904	1268497	224575	2426490	722004	947122	74516	7409	2195	152783	13361
OIC	Count	2744	2063	902	1226	635	1420	485	1422	292	55	13	587	55
	Length (bp)	5549127	3476238	546469	1154256	199350	831555	526143	1099025	70888	15001	2449	142495	13051
PCA	Count	3088	2135	1665	1264	311	1414	823	1716	411	27	5	532	27
	Length (bp)	6784319	4083098	1725039	1359642	114894	789114	807813	1185358	98103	4248	949	144823	6498
PCB	Count	2990	1983	1169	986	305	1934	895	1133	253	90	2	548	21
	Length (bp)	6348298	4860377	756672	965304	226981	1429812	907762	1007732	56428	23188	150	133898	4995
PCC	Count	3591	2128	1824	1309	429	2063	1207	2294	261	47	5	640	27
	Length (bp)	8069971	4290808	1783890	1495438	151904	2942384	1443878	1990783	56548	7251	1231	167677	6412
PCD	Count	2429	2642	2042	1721	466	1515	1266	1337	360	59	14	637	26
	Length (bp)	5977089	4497275	2059911	1619593	439962	1217446	1300220	1298278	85500	14307	2253	177083	5968
TCA	Count	3204	2880	959	1528	606	2472	1107	1439	335	59	6	635	30
	Length (bp)	7770970	4454232	811627	1305281	161921	1873685	853654	1172515	78282	17875	1211	172853	7360
TUA	Count	2417	1978	1237	1516	610	1683	977	1578	260	157	3	526	10
	Length (bp)	4558908	3554630	869785	1288959	191173	1223635	592314	1390066	59551	42484	432	121860	2395
TUE	Count	3207	1831	1043	1280	738	1764	1247	1598	142	24	4	655	28
	Length (bp)	5458835	3845631	720553	1220439	181643	1368651	1108402	1169844	35128	3324	845	173685	6524
WLD	Count	2133	1295	1120	893	416	1772	1212	1923	233	36	1	711	24
	Length (bp)	4730151	2529267	854671	904308	105155	1463234	964876	1428909	52307	6969	184	193089	4617
WTC	Count	2346	1690	1540	1143	676	1368	1064	1210	385	33	9	625	30
	Length (bp)	5271881	3162582	1117430	1272657	246006	1197807	866713	1075904	92795	7552	2050	170981	7433
Z1	Count	2342	1199	591	1403	182	1363	1059	1354	141	35	11	623	29
	Length (bp)	6149016	2175976	502275	1357792	48023	1030135	972540	991373	29830	7360	3586	165859	6310

## Sheet: Table S5
Table S5. Variations in CDS length of coding regions per gene between syntenic genes with TIPs
Query	Reference	All syntenic genes		TIPs in CDS regions			TIPs in intron regions
		Up change (>20%)	Down change (>20%)	Up change (>20%)	Down change (>20%)	Fisher's exact test	Up change (>20%)	Down change (>20%)	Fisher's exact test
BRO	TCA	2402	2600	70	120	p-value = 0.002397	125	395	p-value = 9.405931e-27
CXA	TUE	2979	2129	77	117	p-value = 3.726e-07	158	291	p-value = 4.64133e-21
MIZ	OIB	3280	2921	107	142	p-value = 0.00231	142	329	p-value =7.941101e-22

## Sheet: Table S6
Table S6. Selection signals in Chinese cabbage morphotype in the aligned regions
TIP id	Chr	Start	End	Type	Length	Fisher's Exact Test	Regions where TIP exists				Othrlogs in A. thalina
							Upstream	Downstream	Gene regions	CDS regions	Upstream	Downstream	Gene regions	CDS regions
ICF32654	A07	28090247	28090247	insertion	320	2.04974e-92	-	BraA07g042450.3.1C	-	-	-	NA:NA	-	-
ICF29002	A06	5823649	5823649	insertion	3484	3.53682e-89	BraA06g010760.3.1C	BraA06g010750.3.1C	-	-	AT1G14580:C2H2-like zinc finger protein	AT1G14570:UBX domain-containing protein	-	-
ICF28260	A06	5823646	5823646	insertion	3491	3.6353e-86	BraA06g010760.3.1C	BraA06g010750.3.1C	-	-	AT1G14580:C2H2-like zinc finger protein	AT1G14570:UBX domain-containing protein	-	-
DCF15177	A01	10320307	10320604	deletion	297	1.24066e-85	-	BraA01g019160.3.1C	BraA01g019170.3.1C	-	-	AT4G17360:Formyl transferase	AT4G17350:Plant protein of unknown function (DUF828) with plant pleckstrin homology-like region	-
DCF16046	A01	10320308	10320605	deletion	297	2.0161e-83	-	BraA01g019160.3.1C	BraA01g019170.3.1C	-	-	AT4G17360:Formyl transferase	AT4G17350:Plant protein of unknown function (DUF828) with plant pleckstrin homology-like region	-
ICF48804	A08	6251064	6251064	insertion	3280	1.58367e-81	-	-	BraA08g007770.3.1C	BraA08g007770.3.1C	-	-	NA:NA	NA:NA
DCF2829	A02	8112694	8113325	deletion	631	9.3927e-81	-	BraA02g015820.3.1C	-	-	-	AT5G52060:BCL-2-associated athanogene 1	-	-
DCF3113	A02	8112695	8113326	deletion	631	2.06854e-73	-	BraA02g015820.3.1C	-	-	-	AT5G52060:BCL-2-associated athanogene 1	-	-
DCF37409	A03	25848834	25851893	deletion	3059	1.29211e-71	BraA03g051110.3.1C	-	-	-	AT4G22620:SAUR-like auxin-responsive protein family	-	-	-
DCF23525	A06	9548234	9549256	deletion	1022	4.06582e-71	BraA06g017780.3.1C	BraA06g017770.3.1C	-	-	NA:NA	AT1G21780:BTB/POZ domain-containing protein	-	-
ICF49621	A08	5535330	5535330	insertion	2274	4.3623e-71	BraA08g006940.3.1C	-	BraA08g006950.3.1C	BraA08g006950.3.1C	NA:NA	-	NA:NA	NA:NA
DCF18335	A01	16208979	16209689	deletion	710	9.75737e-70	BraA01g026440.3.1C	-	-	-	NA:NA	-	-	-
ICF33423	A07	4017415	4017415	insertion	8590	1.97958e-68	-	BraA07g005250.3.1C	-	-	-	NA:NA	-	-
DCF39686	A03	25848833	25851892	deletion	3059	2.03585e-68	BraA03g051110.3.1C	-	-	-	AT4G22620:SAUR-like auxin-responsive protein family	-	-	-
DCF17594	A01	8657697	8662516	deletion	4819	8.30503e-67	-	-	BraA01g016260.3.1C	BraA01g016260.3.1C	-	-	AT4G25560:myb domain protein 18	AT4G25560:myb domain protein 18
DCF21855	A06	5404620	5405550	deletion	930	2.34446e-66	BraA06g009960.3.1C	-	-	-	AT1G13730:Nuclear transport factor 2 (NTF2) family protein with RNA binding (RRM-RBD-RNP motifs) domain	-	-	-
ICF47729	A08	4360206	4360206	insertion	4819	6.11811e-66	-	-	BraA08g005760.3.1C	-	-	-	AT1G45201:triacylglycerol lipase-like 1	-
ICF36272	A01	8095339	8095339	insertion	978	7.42625e-66	BraA01g015160.3.1C	-	-	-	AT4G24480:Protein kinase superfamily protein	-	-	-
DCF16097	A01	15089021	15097729	deletion	8708	1.26829e-65	-	BraA01g025630.3.1C	-	-	-	NA:NA	-	-
DCF31861	A08	7833299	7838493	deletion	5194	1.43175e-65	BraA08g009280.3.1C	BraA08g009270.3.1C	BraA08g009280.3.1C	BraA08g009280.3.1C	AT1G32330:heat shock transcription factor A1D	AT1G32330:heat shock transcription factor A1D	AT1G32330:heat shock transcription factor A1D	AT1G32330:heat shock transcription factor A1D
DCF18641	A01	18318625	18324620	deletion	5995	2.2291e-65	BraA01g028620.3.1C	BraA01g028610.3.1C	-	-	NA:NA	NA:NA	-	-
DCF18597	A01	18012713	18014989	deletion	2276	3.08713e-65	-	BraA01g028300.3.1C	-	-	-	NA:NA	-	-
DCF2994	A02	8112693	8113324	deletion	631	3.72151e-65	-	BraA02g015820.3.1C	-	-	-	AT5G52060:BCL-2-associated athanogene 1	-	-
ICF49573	A08	4705397	4705397	insertion	4435	4.62374e-65	BraA08g006100.3.1C	-	-	-	AT1G44170:aldehyde dehydrogenase 3H1	-	-	-
ICF33641	A07	4020980	4020980	insertion	2261	9.58426e-65	BraA07g005260.3.1C	-	-	-	AT2G15760:Protein of unknown function (DUF1645)	-	-	-
DCF3540	A02	8115945	8120828	deletion	4883	1.08693e-64	BraA02g015830.3.1C	BraA02g015830.3.1C	BraA02g015830.3.1C	BraA02g015830.3.1C	NA:NA	NA:NA	NA:NA	NA:NA
DCF25807	A06	5404619	5405549	deletion	930	2.57002e-64	BraA06g009960.3.1C	-	-	-	AT1G13730:Nuclear transport factor 2 (NTF2) family protein with RNA binding (RRM-RBD-RNP motifs) domain	-	-	-
DCF35746	A07	6073	13237	deletion	7164	3.38422e-64	BraA07g000010.3.1C	-	-	-	NA:NA	-	-	-
DCF29776	A08	7371263	7376085	deletion	4822	2.66864e-63	-	-	BraA08g008710.3.1C	BraA08g008710.3.1C	-	-	AT1G33410:SUPPRESSOR OF AUXIN RESISTANCE1	AT1G33410:SUPPRESSOR OF AUXIN RESISTANCE1
ICF22493	A05	21520545	21520545	insertion	613	2.81508e-63	BraA05g029740.3.1C	-	BraA05g029730.3.1C	-	NA:NA	-	AT3G18370:C2 domain-containing protein	-
DCF33429	A07	6070	13234	deletion	7164	9.5261e-63	BraA07g000010.3.1C	-	-	-	NA:NA	-	-	-
DCF16426	A01	15697533	15703014	deletion	5481	1.83503e-62	BraA01g026180.3.1C	BraA01g026170.3.1C	BraA01g026170.3.1C	BraA01g026170.3.1C	NA:NA	NA:NA	NA:NA	NA:NA
DCF17842	A01	15493503	15497563	deletion	4060	2.33281e-62	BraA01g025990.3.1C	-	-	-	NA:NA	-	-	-
DCF15893	A01	18012712	18014988	deletion	2276	2.30744e-61	-	BraA01g028300.3.1C	-	-	-	NA:NA	-	-
DCF34952	A07	509880	514688	deletion	4808	4.56396e-61	BraA07g000680.3.1C	-	BraA07g000680.3.1C	BraA07g000680.3.1C	NA:NA	-	NA:NA	NA:NA
DCF35774	A07	509877	514685	deletion	4808	1.30246e-60	BraA07g000680.3.1C	-	BraA07g000680.3.1C	BraA07g000680.3.1C	NA:NA	-	NA:NA	NA:NA
DCF13524	A09	25339921	25340619	deletion	698	2.2382e-60	BraA09g033520.3.1C	BraA09g033530.3.1C	-	-	NA:NA	NA:NA	-	-
DCF28181	A04	19907495	19907904	deletion	409	5.37256e-60	-	BraA04g029440.3.1C	-	-	-	NA:NA	-	-
DCF16159	A01	25699788	25702536	deletion	2748	8.35814e-60	BraA01g038750.3.1C	BraA01g038740.3.1C	-	-	AT3G13784:cell wall invertase 5	NA:NA	-	-
DCF40045	A03	25936222	25936509	deletion	287	2.46962e-59	-	BraA03g051290.3.1C	-	-	-	AT4G22790:MATE efflux family protein	-	-
DCF31552	A08	22875695	22876377	deletion	682	2.55579e-59	BraA08g036060.3.1C	BraA08g036070.3.1C	-	-	AT1G01520:Homeodomain-like superfamily protein	NA:NA	-	-
DCF41216	A03	283271	288514	deletion	5243	3.27155e-59	BraA03g000760.3.1C	BraA03g000780.3.1C	BraA03g000770.3.1C	BraA03g000770.3.1C	AT5G02380:metallothionein 2B	AT5G02390:Protein of unknown function (DUF3741)	NA:NA	NA:NA
DCF1703	A02	8115943	8120826	deletion	4883	3.55728e-59	BraA02g015830.3.1C	BraA02g015830.3.1C	BraA02g015830.3.1C	BraA02g015830.3.1C	NA:NA	NA:NA	NA:NA	NA:NA
DCF9766	A09	2205541	2205805	deletion	264	4.36129e-59	BraA09g003740.3.1C	-	-	-	AT3G28780:Protein of unknown function (DUF1216)	-	-	-
ICF1989	A02	327600	327600	insertion	5165	9.54147e-59	-	BraA02g000540.3.1C	-	-	-	AT5G02460:Dof-type zinc finger DNA-binding family protein	-	-
ICF18958	A04	190620	190620	insertion	2301	2.04584e-58	BraA04g000340.3.1C	-	BraA04g000350.3.1C	BraA04g000350.3.1C	AT3G63070:Tudor/PWWP/MBT domain-containing protein	-	NA:NA	NA:NA
ICF49301	A08	8000823	8000823	insertion	1084	2.31341e-58	BraA08g009470.3.1C	-	-	-	NA:NA	-	-	-
DCF39713	A03	25936219	25936506	deletion	287	2.74664e-58	-	BraA03g051290.3.1C	-	-	-	AT4G22790:MATE efflux family protein	-	-
DCF36555	A03	283272	288515	deletion	5243	8.50413e-58	BraA03g000760.3.1C	BraA03g000780.3.1C	BraA03g000770.3.1C	BraA03g000770.3.1C	AT5G02380:metallothionein 2B	AT5G02390:Protein of unknown function (DUF3741)	NA:NA	NA:NA
DCF21646	A10	641098	641454	deletion	356	1.72554e-57	-	BraA10g001230.3.1C	BraA10g001220.3.1C	-	-	NA:NA	AT1G02430:ADP-ribosylation factor D1B	-
DCF18482	A01	16208986	16209693	deletion	707	2.11164e-57	BraA01g026440.3.1C	-	-	-	NA:NA	-	-	-
DCF17755	A01	25699791	25702539	deletion	2748	1.04455e-56	BraA01g038750.3.1C	BraA01g038740.3.1C	-	-	AT3G13784:cell wall invertase 5	NA:NA	-	-
DCF17342	A01	15517500	15520486	deletion	2986	4.64811e-56	BraA01g026030.3.1C	BraA01g026030.3.1C	BraA01g026030.3.1C	BraA01g026030.3.1C	NA:NA	NA:NA	NA:NA	NA:NA
ICF40810	A09	37646704	37646704	insertion	1524	1.48762e-55	BraA09g052160.3.1C	BraA09g052150.3.1C	-	-	NA:NA	NA:NA	-	-
DCF38308	A03	28283572	28285855	deletion	2283	1.90955e-55	BraA03g055540.3.1C	BraA03g055530.3.1C	-	-	AT4G28485:DUF679 domain membrane protein 7	AT4G28480:DNAJ heat shock family protein	-	-
DCF14592	A09	25339920	25340618	deletion	698	2.0745e-55	BraA09g033520.3.1C	BraA09g033530.3.1C	-	-	NA:NA	NA:NA	-	-
DCF7140	A05	6227052	6227358	deletion	306	2.2076e-55	-	BraA05g011630.3.1C	-	-	-	AT2G33190:F-box family protein with a domain of unknown function (DUF295)	-	-
DCF24128	A06	5404622	5405552	deletion	930	3.96714e-55	BraA06g009960.3.1C	-	-	-	AT1G13730:Nuclear transport factor 2 (NTF2) family protein with RNA binding (RRM-RBD-RNP motifs) domain	-	-	-
DCF30740	A08	4143631	4144336	deletion	705	3.99179e-55	BraA08g005550.3.1C	-	-	-	NA:NA	-	-	-
DCF4511	A02	291794	297073	deletion	5279	6.96318e-55	BraA02g000490.3.1C	-	-	-	AT5G01950:Leucine-rich repeat protein kinase family protein	-	-	-
DCF13161	A09	19365995	19370859	deletion	4864	7.13366e-55	BraA09g028930.3.1C	BraA09g028950.3.1C	BraA09g028940.3.1C	-	NA:NA	AT4G10510:Subtilase family protein	AT4G10110:RNA-binding (RRM/RBD/RNP motifs) family protein	-
DCF39412	A03	25936223	25936510	deletion	287	7.18116e-55	-	BraA03g051290.3.1C	-	-	-	AT4G22790:MATE efflux family protein	-	-
DCF16504	A01	15517501	15520487	deletion	2986	7.81043e-55	BraA01g026030.3.1C	BraA01g026030.3.1C	BraA01g026030.3.1C	BraA01g026030.3.1C	NA:NA	NA:NA	NA:NA	NA:NA
DCF15374	A01	8876556	8876794	deletion	238	2.0591e-54	BraA01g016670.3.1C	-	-	-	NA:NA	-	-	-
DCF39585	A03	28283574	28285857	deletion	2283	3.38719e-54	BraA03g055540.3.1C	BraA03g055530.3.1C	-	-	AT4G28485:DUF679 domain membrane protein 7	AT4G28480:DNAJ heat shock family protein	-	-
ICF26750	A06	22467498	22467498	insertion	4423	4.4793e-54	BraA06g033860.3.1C	BraA06g033870.3.1C	-	-	AT5G25500:unknown protein; Has 1807 Blast hits to 1807 proteins in 277 species: Archae - 0; Bacteria - 0; Metazoa - 736; Fungi - 347; Plants - 385; Viruses - 0; Other Eukaryotes - 339 (source: NCBI BLink).	AT5G25510:Protein phosphatase 2A regulatory B subunit family protein	-	-
ICF40539	A09	9673525	9673525	insertion	2709	4.48699e-53	-	-	BraA09g016360.3.1C	-	-	-	NA:NA	-
DCF173	A02	291793	297072	deletion	5279	5.17766e-53	BraA02g000490.3.1C	-	-	-	AT5G01950:Leucine-rich repeat protein kinase family protein	-	-	-
DCF2685	A02	5648215	5648521	deletion	306	5.28971e-53	BraA02g011840.3.1C	BraA02g011830.3.1C	-	-	AT5G58360:ovate family protein 3	AT5G58380:SOS3-interacting protein 1	-	-
DCF18381	A01	15872991	15873696	deletion	705	1.2722e-52	BraA01g026340.3.1C	-	-	-	NA:NA	-	-	-
DCF36671	A03	9040306	9041106	deletion	800	1.55534e-52	BraA03g019120.3.1C	-	-	-	AT2G36880:methionine adenosyltransferase 3	-	-	-
ICF33074	A07	23794933	23794933	insertion	1830	2.54882e-52	-	BraA07g034130.3.1C	BraA07g034120.3.1C	-	-	AT1G67970:heat shock transcription factor A8	AT1G67940:non-intrinsic ABC protein 3	-
ICF3555	A02	30431503	30431503	insertion	700	5.92703e-52	BraA02g045660.3.1C	-	-	-	NA:NA	-	-	-
DCF36897	A03	473235	474035	deletion	800	5.95553e-52	BraA03g001170.3.1C	BraA03g001180.3.1C	-	-	AT5G02590:Tetratricopeptide repeat (TPR)-like superfamily protein	NA:NA	-	-
ICF33632	A07	23928141	23928141	insertion	733	6.2247e-52	-	-	BraA07g034440.3.1C	-	-	-	NA:NA	-
DCF41140	A03	11402000	11407126	deletion	5126	8.59033e-52	-	BraA03g023920.3.1C	-	-	-	AT2G45640:SIN3 associated polypeptide P18	-	-
ICF50586	A08	5697461	5697461	insertion	911	8.69839e-52	-	-	BraA08g007140.3.1C	BraA08g007140.3.1C	-	-	NA:NA	NA:NA
DCF36901	A03	17078574	17083678	deletion	5104	2.46458e-51	-	-	BraA03g035090.3.1C	BraA03g035090.3.1C	-	-	AT3G10986:Protein of unknown function (DUF567)	AT3G10986:Protein of unknown function (DUF567)
DCF17472	A01	17426517	17433538	deletion	7021	2.49489e-51	BraA01g027470.3.1C	-	-	-	AT1G57680:FUNCTIONS IN: molecular_function unknown; INVOLVED IN: biological_process unknown; LOCATED IN: endomembrane system; EXPRESSED IN: 24 plant structures; EXPRESSED DURING: 15 growth stages; CONTAINS InterPro DOMAIN/s: Uncharacterised conserved protein UCP031277 (InterPro:IPR016971); Has 35333 Blast hits to 34131 proteins in 2444 species: Archae - 798; Bacteria - 22429; Metazoa - 974; Fungi…	-	-	-
ICF3617	A02	14335363	14335363	insertion	1235	2.5619e-51	-	BraA02g024770.3.1C	-	-	-	AT1G77600:ARM repeat superfamily protein	-	-
DCF8977	A09	19303280	19304496	deletion	1216	3.01133e-51	-	-	BraA09g028860.3.1C	-	-	-	NA:NA	-
ICF11197	A03	3324313	3324313	insertion	4877	4.94284e-51	BraA03g007880.3.1C	-	-	-	AT5G17020:exportin 1A	-	-	-
DCF29489	A08	4143628	4144333	deletion	705	4.94978e-51	BraA08g005550.3.1C	-	-	-	NA:NA	-	-	-
ICF10366	A03	5240097	5240097	insertion	4680	6.00918e-51	-	BraA03g012330.3.1C	-	-	-	AT5G57790:unknown protein; Has 13 Blast hits to 11 proteins in 5 species: Archae - 0; Bacteria - 0; Metazoa - 0; Fungi - 0; Plants - 13; Viruses - 0; Other Eukaryotes - 0 (source: NCBI BLink).	-	-
DCF6818	A05	6227055	6227361	deletion	306	6.02337e-51	-	BraA05g011630.3.1C	-	-	-	AT2G33190:F-box family protein with a domain of unknown function (DUF295)	-	-
ICF40014	A09	5489318	5489318	insertion	10647	2.26589e-50	BraA09g009910.3.1C	BraA09g009920.3.1C	-	-	AT5G66250:kinectin-related	AT5G66230:Chalcone-flavanone isomerase family protein	-	-
ICF7309	A10	18541294	18541294	insertion	5168	2.47992e-50	BraA10g028820.3.1C	-	-	-	AT5G06060:NAD(P)-binding Rossmann-fold superfamily protein	-	-	-
DCF19102	A10	9894333	9898995	deletion	4662	3.74233e-50	BraA10g012180.3.1C	BraA10g012190.3.1C	BraA10g012180.3.1C	BraA10g012180.3.1C	AT5G53620:unknown protein; INVOLVED IN: biological_process unknown; EXPRESSED IN: 23 plant structures; EXPRESSED DURING: 13 growth stages; Has 28929 Blast hits to 19542 proteins in 1425 species: Archae - 211; Bacteria - 3079; Metazoa - 14558; Fungi - 2157; Plants - 966; Viruses - 80; Other Eukaryotes - 7878 (source: NCBI BLink).	AT5G53620:unknown protein; INVOLVED IN: biological_process unknown; EXPRESSED IN: 23 plant structures; EXPRESSED DURING: 13 growth stages; Has 28929 Blast hits to 19542 proteins in 1425 species: Archae - 211; Bacteria - 3079; Metazoa - 14558; Fungi - 2157; Plants - 966; Viruses - 80; Other Eukaryotes - 7878 (source: NCBI BLink).	AT5G53620:unknown protein; INVOLVED IN: biological_process unknown; EXPRESSED IN: 23 plant structures; EXPRESSED DURING: 13 growth stages; Has 28929 Blast hits to 19542 proteins in 1425 species: Archae - 211; Bacteria - 3079; Metazoa - 14558; Fungi - 2157; Plants - 966; Viruses - 80; Other Eukaryotes - 7878 (source: NCBI BLink).	AT5G53620:unknown protein; INVOLVED IN: biological_process unknown; EXPRESSED IN: 23 plant structures; EXPRESSED DURING: 13 growth stages; Has 28929 Blast hits to 19542 proteins in 1425 species: Archae - 211; Bacteria - 3079; Metazoa - 14558; Fungi - 2157; Plants - 966; Viruses - 80; Other Eukaryotes - 7878 (source: NCBI BLink).
DCF19353	A10	641102	641458	deletion	356	5.39631e-50	-	BraA10g001230.3.1C	BraA10g001220.3.1C	-	-	NA:NA	AT1G02430:ADP-ribosylation factor D1B	-
DCF10734	A09	11179417	11184226	deletion	4809	5.81181e-50	-	BraA09g018370.3.1C	-	-	-	AT1G59530:basic leucine-zipper 4	-	-
ICF34486	A01	2960207	2960207	insertion	370	7.26575e-50	BraA01g006090.3.1C	-	-	-	AT4G31820:Phototropic-responsive NPH3 family protein	-	-	-
DCF40701	A03	6487194	6489762	deletion	2568	8.76767e-50	-	-	BraA03g014620.3.1C	BraA03g014620.3.1C	-	-	NA:NA	NA:NA
DCF19708	A10	9894332	9898994	deletion	4662	8.7911e-50	BraA10g012180.3.1C	BraA10g012190.3.1C	BraA10g012180.3.1C	BraA10g012180.3.1C	AT5G53620:unknown protein; INVOLVED IN: biological_process unknown; EXPRESSED IN: 23 plant structures; EXPRESSED DURING: 13 growth stages; Has 28929 Blast hits to 19542 proteins in 1425 species: Archae - 211; Bacteria - 3079; Metazoa - 14558; Fungi - 2157; Plants - 966; Viruses - 80; Other Eukaryotes - 7878 (source: NCBI BLink).	AT5G53620:unknown protein; INVOLVED IN: biological_process unknown; EXPRESSED IN: 23 plant structures; EXPRESSED DURING: 13 growth stages; Has 28929 Blast hits to 19542 proteins in 1425 species: Archae - 211; Bacteria - 3079; Metazoa - 14558; Fungi - 2157; Plants - 966; Viruses - 80; Other Eukaryotes - 7878 (source: NCBI BLink).	AT5G53620:unknown protein; INVOLVED IN: biological_process unknown; EXPRESSED IN: 23 plant structures; EXPRESSED DURING: 13 growth stages; Has 28929 Blast hits to 19542 proteins in 1425 species: Archae - 211; Bacteria - 3079; Metazoa - 14558; Fungi - 2157; Plants - 966; Viruses - 80; Other Eukaryotes - 7878 (source: NCBI BLink).	AT5G53620:unknown protein; INVOLVED IN: biological_process unknown; EXPRESSED IN: 23 plant structures; EXPRESSED DURING: 13 growth stages; Has 28929 Blast hits to 19542 proteins in 1425 species: Archae - 211; Bacteria - 3079; Metazoa - 14558; Fungi - 2157; Plants - 966; Viruses - 80; Other Eukaryotes - 7878 (source: NCBI BLink).
DCF25275	A06	19564754	19567569	deletion	2815	1.94349e-49	BraA06g029140.3.1C	-	-	-	AT5G64700:nodulin MtN21 /EamA-like transporter family protein	-	-	-
DCF40190	A03	17078575	17083679	deletion	5104	1.98127e-49	-	-	BraA03g035090.3.1C	BraA03g035090.3.1C	-	-	AT3G10986:Protein of unknown function (DUF567)	AT3G10986:Protein of unknown function (DUF567)
DCF28463	A04	5595179	5598683	deletion	3504	2.4043e-49	-	BraA04g008690.3.1C	-	-	-	AT4G14070:acyl-activating enzyme 15	-	-
DCF8724	A05	5276392	5282044	deletion	5652	2.69714e-49	-	BraA05g009850.3.1C	BraA05g009860.3.1C	-	-	AT2G35300:Late embryogenesis abundant protein, group 1 protein	AT2G35290:unknown protein; Has 39 Blast hits to 39 proteins in 10 species: Archae - 0; Bacteria - 0; Metazoa - 0; Fungi - 0; Plants - 39; Viruses - 0; Other Eukaryotes - 0 (source: NCBI BLink).	-
DCF34620	A07	25647089	25647819	deletion	730	3.03947e-49	-	BraA07g037660.3.1C	-	-	-	NA:NA	-	-
DCF30837	A08	4844943	4847971	deletion	3028	5.03047e-49	BraA08g006210.3.1C	-	-	-	AT1G43040:SAUR-like auxin-responsive protein family	-	-	-
ICF13174	A03	4353928	4353928	insertion	2832	8.97718e-49	BraA03g010200.3.1C	-	-	-	AT5G22070:Core-2/I-branching beta-1,6-N-acetylglucosaminyltransferase family protein	-	-	-
ICF33594	A07	16701228	16701228	insertion	1337	1.10861e-48	-	BraA07g020590.3.1C	-	-	-	AT5G39900:Small GTP-binding protein	-	-
DCF40946	A03	6622114	6623426	deletion	1312	1.69488e-48	BraA03g014870.3.1C	-	BraA03g014860.3.1C	BraA03g014860.3.1C	AT5G52660:Homeodomain-like superfamily protein	-	AT5G52670:Copper transport protein family	AT5G52670:Copper transport protein family
DCF15802	A01	15711588	15712949	deletion	1361	1.91302e-48	BraA01g026190.3.1C	-	-	-	AT3G44880:Pheophorbide a oxygenase family protein with Rieske [2Fe-2S] domain	-	-	-
DCF41323	A03	6610600	6611457	deletion	857	1.99771e-48	BraA03g014830.3.1C	BraA03g014840.3.1C	-	-	AT5G52840:NADH-ubiquinone oxidoreductase-related	AT5G52750:Heavy metal transport/detoxification superfamily protein	-	-
DCF31800	A08	18707386	18708062	deletion	676	2.00649e-48	-	BraA08g026480.3.1C	-	-	-	AT1G27090:glycine-rich protein	-	-
ICF42457	A09	37646705	37646705	insertion	1521	9.44313e-48	BraA09g052160.3.1C	BraA09g052150.3.1C	-	-	NA:NA	NA:NA	-	-
DCF24071	A06	27966517	27973351	deletion	6834	1.20985e-47	BraA06g043920.3.1C	-	-	-	AT5G45110:NPR1-like protein 3	-	-	-
DCF20174	A10	706090	713986	deletion	7896	1.52394e-47	-	-	BraA10g001320.3.1C	-	-	-	AT1G02610:RING/FYVE/PHD zinc finger superfamily protein	-
DCF20130	A10	9894331	9898993	deletion	4662	1.73009e-47	BraA10g012180.3.1C	BraA10g012190.3.1C	BraA10g012180.3.1C	BraA10g012180.3.1C	AT5G53620:unknown protein; INVOLVED IN: biological_process unknown; EXPRESSED IN: 23 plant structures; EXPRESSED DURING: 13 growth stages; Has 28929 Blast hits to 19542 proteins in 1425 species: Archae - 211; Bacteria - 3079; Metazoa - 14558; Fungi - 2157; Plants - 966; Viruses - 80; Other Eukaryotes - 7878 (source: NCBI BLink).	AT5G53620:unknown protein; INVOLVED IN: biological_process unknown; EXPRESSED IN: 23 plant structures; EXPRESSED DURING: 13 growth stages; Has 28929 Blast hits to 19542 proteins in 1425 species: Archae - 211; Bacteria - 3079; Metazoa - 14558; Fungi - 2157; Plants - 966; Viruses - 80; Other Eukaryotes - 7878 (source: NCBI BLink).	AT5G53620:unknown protein; INVOLVED IN: biological_process unknown; EXPRESSED IN: 23 plant structures; EXPRESSED DURING: 13 growth stages; Has 28929 Blast hits to 19542 proteins in 1425 species: Archae - 211; Bacteria - 3079; Metazoa - 14558; Fungi - 2157; Plants - 966; Viruses - 80; Other Eukaryotes - 7878 (source: NCBI BLink).	AT5G53620:unknown protein; INVOLVED IN: biological_process unknown; EXPRESSED IN: 23 plant structures; EXPRESSED DURING: 13 growth stages; Has 28929 Blast hits to 19542 proteins in 1425 species: Archae - 211; Bacteria - 3079; Metazoa - 14558; Fungi - 2157; Plants - 966; Viruses - 80; Other Eukaryotes - 7878 (source: NCBI BLink).
DCF40096	A03	6015801	6017365	deletion	1564	1.97265e-47	BraA03g013840.3.1C	-	-	-	AT5G54730:homolog of yeast autophagy 18 (ATG18) F	-	-	-
DCF17971	A01	10078256	10078528	deletion	272	2.05061e-47	BraA01g018850.3.1C	BraA01g018830.3.1C	-	-	AT4G28190:Developmental regulator, ULTRAPETALA	AT4G28170:unknown protein; BEST Arabidopsis thaliana protein match is: unknown protein (TAIR:AT1G11120.2); Has 30201 Blast hits to 17322 proteins in 780 species: Archae - 12; Bacteria - 1396; Metazoa - 17338; Fungi - 3422; Plants - 5037; Viruses - 0; Other Eukaryotes - 2996 (source: NCBI BLink).	-	-
DCF30231	A08	4135620	4140414	deletion	4794	2.13259e-47	-	BraA08g005550.3.1C	-	-	-	NA:NA	-	-
DCF19254	A10	706083	713979	deletion	7896	3.37979e-47	-	-	BraA10g001320.3.1C	-	-	-	AT1G02610:RING/FYVE/PHD zinc finger superfamily protein	-
ICF9799	A03	25931406	25931406	insertion	5043	4.05163e-47	BraA03g051280.3.1C	-	-	-	AT4G22780:ACT domain repeat 7	-	-	-
DCF23997	A06	4182984	4188113	deletion	5129	4.18546e-47	BraA06g007580.3.1C	BraA06g007570.3.1C	BraA06g007570.3.1C	BraA06g007570.3.1C	AT1G10657:Plant protein 1589 of unknown function	NA:NA	NA:NA	NA:NA
DCF36381	A07	21642726	21643208	deletion	482	4.24949e-47	BraA07g030230.3.1C	-	-	-	AT1G72020:unknown protein; Has 52 Blast hits to 52 proteins in 18 species: Archae - 0; Bacteria - 0; Metazoa - 0; Fungi - 0; Plants - 52; Viruses - 0; Other Eukaryotes - 0 (source: NCBI BLink).	-	-	-
DCF35864	A07	21642725	21643207	deletion	482	4.98254e-47	BraA07g030230.3.1C	-	-	-	AT1G72020:unknown protein; Has 52 Blast hits to 52 proteins in 18 species: Archae - 0; Bacteria - 0; Metazoa - 0; Fungi - 0; Plants - 52; Viruses - 0; Other Eukaryotes - 0 (source: NCBI BLink).	-	-	-
DCF30701	A08	7371260	7376082	deletion	4822	1.11303e-46	-	-	BraA08g008710.3.1C	BraA08g008710.3.1C	-	-	AT1G33410:SUPPRESSOR OF AUXIN RESISTANCE1	AT1G33410:SUPPRESSOR OF AUXIN RESISTANCE1
DCF9546	A09	19290030	19298815	deletion	8785	1.78108e-46	BraA09g028850.3.1C	-	-	-	NA:NA	-	-	-
DCF23937	A06	6144320	6144579	deletion	259	2.19916e-46	-	BraA06g011400.3.1C	BraA06g011410.3.1C	-	-	AT1G15330:Cystathionine beta-synthase (CBS) protein	AT1G15350:unknown protein; FUNCTIONS IN: molecular_function unknown; INVOLVED IN: biological_process unknown; LOCATED IN: chloroplast; EXPRESSED IN: 22 plant structures; EXPRESSED DURING: 12 growth stages; BEST Arabidopsis thaliana protein match is: unknown protein (TAIR:AT3G15770.2); Has 145 Blast hits to 145 proteins in 25 species: Archae - 0; Bacteria - 0; Metazoa - 0; Fungi - 0; Plants - 138;…	-
DCF23967	A06	19564752	19567567	deletion	2815	3.25712e-46	BraA06g029140.3.1C	-	-	-	AT5G64700:nodulin MtN21 /EamA-like transporter family protein	-	-	-
DCF31602	A08	4844944	4847972	deletion	3028	3.60712e-46	BraA08g006210.3.1C	-	-	-	AT1G43040:SAUR-like auxin-responsive protein family	-	-	-
ICF19659	A05	20476106	20476106	insertion	234	3.62722e-46	BraA05g028090.3.1C	BraA05g028100.3.1C	-	-	AT3G19990:unknown protein; INVOLVED IN: biological_process unknown; LOCATED IN: chloroplast stroma, chloroplast; EXPRESSED IN: 23 plant structures; EXPRESSED DURING: 13 growth stages; Has 118 Blast hits to 118 proteins in 41 species: Archae - 0; Bacteria - 42; Metazoa - 0; Fungi - 0; Plants - 56; Viruses - 0; Other Eukaryotes - 20 (source: NCBI BLink).	AT3G19980:flower-specific, phytochrome-associated protein phosphatase 3	-	-
DCF17190	A01	25706538	25707243	deletion	705	7.54024e-46	-	BraA01g038750.3.1C	-	-	-	AT3G13784:cell wall invertase 5	-	-
ICF34779	A01	18438229	18438229	insertion	896	7.55964e-46	-	BraA01g028770.3.1C	-	-	-	AT1G60250:B-box zinc finger family protein	-	-
DCF10925	A09	10488876	10493650	deletion	4774	1.37708e-45	BraA09g017470.3.1C	-	BraA09g017470.3.1C	BraA09g017470.3.1C	NA:NA	-	NA:NA	NA:NA
DCF33432	A07	25647090	25647820	deletion	730	2.33934e-45	-	BraA07g037660.3.1C	-	-	-	NA:NA	-	-
DCF12105	A09	9474201	9478687	deletion	4486	4.75757e-45	BraA09g016150.3.1C	BraA09g016160.3.1C	BraA09g016150.3.1C	BraA09g016150.3.1C	NA:NA	AT1G62520:unknown protein; BEST Arabidopsis thaliana protein match is: unknown protein (TAIR:AT4G12450.1); Has 388 Blast hits to 388 proteins in 26 species: Archae - 0; Bacteria - 1; Metazoa - 0; Fungi - 8; Plants - 376; Viruses - 0; Other Eukaryotes - 3 (source: NCBI BLink).	NA:NA	NA:NA
DCF35529	A07	26743737	26743985	deletion	248	5.75365e-45	BraA07g039940.3.1C	-	-	-	AT1G75450:cytokinin oxidase 5	-	-	-
ICF38820	A01	4548984	4548984	insertion	2280	5.75704e-45	BraA01g009020.3.1C	-	-	-	NA:NA	-	-	-
ICF47020	A09	27709284	27709284	insertion	6234	8.04319e-45	BraA09g036020.3.1C	-	-	-	NA:NA	-	-	-
DCF39218	A03	1154791	1159855	deletion	5064	9.12739e-45	BraA03g002720.3.1C	-	-	-	NA:NA	-	-	-
DCF21850	A06	25867210	25868658	deletion	1448	1.50546e-44	-	BraA06g039980.3.1C	-	-	-	AT3G25670:Leucine-rich repeat (LRR) family protein	-	-
DCF35105	A07	25647093	25647823	deletion	730	1.68438e-44	-	BraA07g037660.3.1C	-	-	-	NA:NA	-	-
DCF9029	A09	19561902	19567180	deletion	5278	2.07502e-44	BraA09g029220.3.1C	-	BraA09g029220.3.1C	BraA09g029220.3.1C	AT4G09890:Protein of unknown function (DUF3511)	-	AT4G09890:Protein of unknown function (DUF3511)	AT4G09890:Protein of unknown function (DUF3511)
DCF12112	A09	13537509	13538198	deletion	689	3.36178e-44	BraA09g021410.3.1C	BraA09g021400.3.1C	-	-	AT5G44870:Disease resistance protein (TIR-NBS-LRR class) family	NA:NA	-	-
ICF50862	A08	4581881	4581881	insertion	2139	3.49969e-44	-	BraA08g005940.3.1C	-	-	-	NA:NA	-	-
DCF10362	A09	10488877	10493651	deletion	4774	3.68814e-44	BraA09g017470.3.1C	-	BraA09g017470.3.1C	BraA09g017470.3.1C	NA:NA	-	NA:NA	NA:NA
ICF31594	A07	16262983	16262983	insertion	1635	3.90577e-44	BraA07g019760.3.1C	-	-	-	NA:NA	-	-	-
DCF35211	A07	16100339	16102213	deletion	1874	5.09822e-44	-	BraA07g019560.3.1C	-	-	-	AT2G28630:3-ketoacyl-CoA synthase 12	-	-
DCF11485	A09	19599264	19608022	deletion	8758	7.25797e-44	BraA09g029260.3.1C	BraA09g029250.3.1C	BraA09g029260.3.1C	BraA09g029260.3.1C	NA:NA	NA:NA	NA:NA	NA:NA
DCF9942	A09	21374119	21378119	deletion	4000	1.80863e-43	BraA09g030430.3.1C	BraA09g030420.3.1C	-	-	NA:NA	AT4G09100:RING/U-box superfamily protein	-	-
DCF16345	A01	15517506	15520492	deletion	2986	1.80882e-43	BraA01g026030.3.1C	BraA01g026030.3.1C	BraA01g026030.3.1C	BraA01g026030.3.1C	NA:NA	NA:NA	NA:NA	NA:NA
DCF27803	A04	19425824	19431251	deletion	5427	2.09423e-43	BraA04g028570.3.1C	BraA04g028570.3.1C	BraA04g028570.3.1C	BraA04g028570.3.1C	NA:NA	NA:NA	NA:NA	NA:NA
DCF37436	A03	17472765	17478202	deletion	5437	2.22328e-43	BraA03g035880.3.1C	BraA03g035880.3.1C	BraA03g035880.3.1C	BraA03g035880.3.1C	NA:NA	NA:NA	NA:NA	NA:NA
DCF16691	A01	10078257	10078529	deletion	272	2.6513e-43	BraA01g018850.3.1C	BraA01g018830.3.1C	-	-	AT4G28190:Developmental regulator, ULTRAPETALA	AT4G28170:unknown protein; BEST Arabidopsis thaliana protein match is: unknown protein (TAIR:AT1G11120.2); Has 30201 Blast hits to 17322 proteins in 780 species: Archae - 12; Bacteria - 1396; Metazoa - 17338; Fungi - 3422; Plants - 5037; Viruses - 0; Other Eukaryotes - 2996 (source: NCBI BLink).	-	-
ICF7241	A10	20142525	20142525	insertion	896	2.96795e-43	BraA10g032450.3.1C	-	-	-	AT5G03700:D-mannose binding lectin protein with Apple-like carbohydrate-binding domain	-	-	-
DCF11582	A09	17947608	17951112	deletion	3504	2.98033e-43	-	BraA09g027110.3.1C	-	-	-	AT4G12030:bile acid transporter 5	-	-
ICF14703	A03	3323196	3323196	insertion	7980	3.18807e-43	BraA03g007880.3.1C	-	BraA03g007870.3.1C	-	AT5G17020:exportin 1A	-	AT5G16960:Zinc-binding dehydrogenase family protein	-
DCF20112	A10	10923827	10927743	deletion	3916	5.20421e-43	BraA10g013700.3.1C	-	-	-	NA:NA	-	-	-
ICF29868	A07	16701227	16701227	insertion	1335	5.38715e-43	-	BraA07g020590.3.1C	-	-	-	AT5G39900:Small GTP-binding protein	-	-
DCF10588	A09	25474695	25476795	deletion	2100	6.88424e-43	-	-	BraA09g033720.3.1C	-	-	-	AT1G32240:Homeodomain-like superfamily protein	-
ICF14977	A03	9951172	9951172	insertion	2398	8.61344e-43	BraA03g020850.3.1C	-	-	-	AT2G39400:alpha/beta-Hydrolases superfamily protein	-	-	-
ICF9382	A03	2633810	2633810	insertion	10360	1.06483e-42	-	BraA03g006100.3.1C	-	-	-	AT5G13920:GRF zinc finger / Zinc knuckle protein	-	-
DCF29699	A08	7422728	7432183	deletion	9455	1.09112e-42	BraA08g008790.3.1C	-	-	-	AT1G33230:TMPIT-like protein	-	-	-
DCF14809	A09	19019856	19021063	deletion	1207	2.45361e-42	-	BraA09g028520.3.1C	-	-	-	NA:NA	-	-
DCF39359	A03	17472766	17478203	deletion	5437	5.63855e-42	BraA03g035880.3.1C	BraA03g035880.3.1C	BraA03g035880.3.1C	BraA03g035880.3.1C	NA:NA	NA:NA	NA:NA	NA:NA
ICF41377	A09	25268244	25268244	insertion	649	8.10021e-42	BraA09g033430.3.1C	-	-	-	AT1G32583:FUNCTIONS IN: molecular_function unknown; INVOLVED IN: biological_process unknown; LOCATED IN: endomembrane system; BEST Arabidopsis thaliana protein match is: tapetum determinant 1 (TAIR:AT4G24972.1); Has 35333 Blast hits to 34131 proteins in 2444 species: Archae - 798; Bacteria - 22429; Metazoa - 974; Fungi - 991; Plants - 531; Viruses - 0; Other Eukaryotes - 9610 (source: NCBI BLink).	-	-	-
DCF13468	A09	13537511	13538200	deletion	689	8.7009e-42	BraA09g021410.3.1C	BraA09g021400.3.1C	-	-	AT5G44870:Disease resistance protein (TIR-NBS-LRR class) family	NA:NA	-	-
DCF22043	A06	2240158	2241007	deletion	849	8.84656e-42	-	BraA06g003770.3.1C	-	-	-	NA:NA	-	-
DCF9494	A09	10488878	10493652	deletion	4774	1.32792e-41	BraA09g017470.3.1C	-	BraA09g017470.3.1C	BraA09g017470.3.1C	NA:NA	-	NA:NA	NA:NA
ICF40372	A09	25197521	25197521	insertion	2118	1.35599e-41	-	BraA09g033310.3.1C	-	-	-	NA:NA	-	-
DCF586	A02	14732371	14733103	deletion	732	1.50978e-41	BraA02g025350.3.1C	-	-	-	NA:NA	-	-	-
DCF9784	A09	25277858	25281818	deletion	3960	1.53304e-41	BraA09g033460.3.1C	-	-	-	NA:NA	-	-	-
DCF13195	A09	10488874	10493648	deletion	4774	1.54368e-41	BraA09g017470.3.1C	-	BraA09g017470.3.1C	BraA09g017470.3.1C	NA:NA	-	NA:NA	NA:NA
ICF35188	A01	5840020	5840020	insertion	1360	1.62022e-41	BraA01g011100.3.1C	-	-	-	AT4G20000:VQ motif-containing protein	-	-	-
DCF16202	A01	4769695	4774557	deletion	4862	1.7678e-41	-	-	BraA01g009360.3.1C	BraA01g009360.3.1C	-	-	AT4G17880:Basic helix-loop-helix (bHLH) DNA-binding family protein	AT4G17880:Basic helix-loop-helix (bHLH) DNA-binding family protein
ICF25633	A06	3340854	3340854	insertion	2365	1.8969e-41	BraA06g005750.3.1C	BraA06g005740.3.1C	-	-	AT1G08550:non-photochemical quenching 1	AT1G08540:RNApolymerase sigma subunit 2	-	-
ICF29604	A07	7665189	7665189	insertion	2541	2.06418e-41	BraA07g007450.3.1C	-	-	-	NA:NA	-	-	-
DCF10091	A09	19074289	19077681	deletion	3392	2.17475e-41	-	-	BraA09g028640.3.1C	-	-	-	NA:NA	-
DCF14195	A09	24387675	24395472	deletion	7797	2.40236e-41	BraA09g032400.3.1C	-	-	-	NA:NA	-	-	-
DCF26583	A04	21638832	21639777	deletion	945	2.93937e-41	-	BraA04g033100.3.1C	-	-	-	AT2G46590:Dof-type zinc finger DNA-binding family protein	-	-
DCF23630	A06	2240157	2241006	deletion	849	3.06657e-41	-	BraA06g003770.3.1C	-	-	-	NA:NA	-	-
DCF11596	A09	25898777	25906732	deletion	7955	3.5375e-41	BraA09g034190.3.1C	-	-	-	AT1G31860:histidine biosynthesis bifunctional protein (HISIE)	-	-	-
DCF16282	A01	14485636	14486303	deletion	667	3.86257e-41	BraA01g024870.3.1C	-	-	-	AT3G48100:response regulator 5	-	-	-
DCF12664	A09	17151269	17154814	deletion	3545	4.17168e-41	BraA09g026040.3.1C	-	-	-	AT4G04885:PCF11P-similar protein 4	-	-	-
DCF30954	A08	7371258	7376080	deletion	4822	4.22575e-41	-	-	BraA08g008710.3.1C	BraA08g008710.3.1C	-	-	AT1G33410:SUPPRESSOR OF AUXIN RESISTANCE1	AT1G33410:SUPPRESSOR OF AUXIN RESISTANCE1
ICF31685	A07	17655968	17655968	insertion	410	5.30219e-41	-	-	BraA07g022290.3.1C	-	-	-	AT3G54320:Integrase-type DNA-binding superfamily protein	-
DCF25956	A06	26125411	26125696	deletion	285	6.55396e-41	BraA06g040400.3.1C	-	-	-	NA:NA	-	-	-
ICF48391	A08	4674457	4674457	insertion	811	7.50199e-41	BraA08g006060.3.1C	BraA08g006050.3.1C	-	-	AT1G44575:Chlorophyll A-B binding family protein	NA:NA	-	-
ICF35876	A01	20522297	20522297	insertion	312	8.33911e-41	-	-	BraA01g031180.3.1C	-	-	-	NA:NA	-
DCF11743	A09	17947601	17951105	deletion	3504	1.09968e-40	-	BraA09g027110.3.1C	-	-	-	AT4G12030:bile acid transporter 5	-	-
DCF30854	A08	7422722	7432177	deletion	9455	1.15749e-40	BraA08g008790.3.1C	-	-	-	AT1G33230:TMPIT-like protein	-	-	-
ICF41354	A09	3391209	3391209	insertion	1033	1.26028e-40	BraA09g005920.3.1C	-	-	-	AT5G25630:Tetratricopeptide repeat (TPR)-like superfamily protein	-	-	-
DCF15241	A01	15712063	15712946	deletion	883	1.45082e-40	BraA01g026190.3.1C	-	-	-	AT3G44880:Pheophorbide a oxygenase family protein with Rieske [2Fe-2S] domain	-	-	-
DCF12704	A09	19019857	19021063	deletion	1206	1.52356e-40	-	BraA09g028520.3.1C	-	-	-	NA:NA	-	-
DCF1702	A02	14732373	14733105	deletion	732	1.60595e-40	BraA02g025350.3.1C	-	-	-	NA:NA	-	-	-
DCF19949	A10	1126215	1132312	deletion	6097	2.01993e-40	BraA10g002180.3.1C	BraA10g002190.3.1C	BraA10g002190.3.1C	BraA10g002190.3.1C	NA:NA	AT1G03670:ankyrin repeat family protein	AT1G03670:ankyrin repeat family protein	AT1G03670:ankyrin repeat family protein
ICF10594	A03	20611874	20611874	insertion	263	2.1499e-40	BraA03g041620.3.1C	-	-	-	NA:NA	-	-	-
ICF49401	A08	17048069	17048069	insertion	979	2.66628e-40	BraA08g023240.3.1C	-	-	-	NA:NA	-	-	-
DCF13138	A09	21374120	21378120	deletion	4000	2.72309e-40	BraA09g030430.3.1C	BraA09g030420.3.1C	-	-	NA:NA	AT4G09100:RING/U-box superfamily protein	-	-
ICF49166	A08	22870605	22870605	insertion	1388	2.9926e-40	-	BraA08g036060.3.1C	-	-	-	AT1G01520:Homeodomain-like superfamily protein	-	-
DCF31723	A08	3752521	3754912	deletion	2391	3.85437e-40	BraA08g005100.3.1C	-	-	-	AT1G47640:unknown protein; FUNCTIONS IN: molecular_function unknown; INVOLVED IN: biological_process unknown; LOCATED IN: mitochondrion; EXPRESSED IN: 23 plant structures; EXPRESSED DURING: 13 growth stages; CONTAINS InterPro DOMAIN/s: Protein of unknown function DUF2053, membrane (InterPro:IPR019164); Has 204 Blast hits to 204 proteins in 84 species: Archae - 0; Bacteria - 0; Metazoa - 127; Fung…	-	-	-
DCF28867	A04	11573477	11580174	deletion	6697	4.05681e-40	-	BraA04g015920.3.1C	-	-	-	AT5G39210:chlororespiratory reduction 7	-	-
DCF18876	A01	10078255	10078527	deletion	272	4.07773e-40	BraA01g018850.3.1C	BraA01g018830.3.1C	-	-	AT4G28190:Developmental regulator, ULTRAPETALA	AT4G28170:unknown protein; BEST Arabidopsis thaliana protein match is: unknown protein (TAIR:AT1G11120.2); Has 30201 Blast hits to 17322 proteins in 780 species: Archae - 12; Bacteria - 1396; Metazoa - 17338; Fungi - 3422; Plants - 5037; Viruses - 0; Other Eukaryotes - 2996 (source: NCBI BLink).	-	-
DCF35978	A07	1410853	1420065	deletion	9212	4.23103e-40	BraA07g001870.3.1C	-	-	-	NA:NA	-	-	-
DCF33106	A07	16879491	16879753	deletion	262	5.11681e-40	BraA07g020890.3.1C	-	-	-	AT5G40700:unknown protein; FUNCTIONS IN: molecular_function unknown; INVOLVED IN: biological_process unknown; BEST Arabidopsis thaliana protein match is: unknown protein (TAIR:AT3G27350.1); Has 30201 Blast hits to 17322 proteins in 780 species: Archae - 12; Bacteria - 1396; Metazoa - 17338; Fungi - 3422; Plants - 5037; Viruses - 0; Other Eukaryotes - 2996 (source: NCBI BLink).	-	-	-
DCF27058	A04	19425825	19431252	deletion	5427	6.87345e-40	BraA04g028570.3.1C	BraA04g028570.3.1C	BraA04g028570.3.1C	BraA04g028570.3.1C	NA:NA	NA:NA	NA:NA	NA:NA
ICF7114	A10	13400480	13400480	insertion	5055	8.03411e-40	-	BraA10g017910.3.1C	-	-	-	AT5G60180:pumilio 19	-	-
DCF2313	A02	31358984	31359393	deletion	409	1.00017e-39	BraA02g047380.3.1C	BraA02g047370.3.1C	-	-	NA:NA	NA:NA	-	-
DCF32236	A08	7833318	7838497	deletion	5179	1.68827e-39	BraA08g009280.3.1C	BraA08g009270.3.1C	BraA08g009280.3.1C	BraA08g009280.3.1C	AT1G32330:heat shock transcription factor A1D	AT1G32330:heat shock transcription factor A1D	AT1G32330:heat shock transcription factor A1D	AT1G32330:heat shock transcription factor A1D
DCF13419	A09	24983250	24986864	deletion	3614	1.84754e-39	-	BraA09g032980.3.1C	-	-	-	NA:NA	-	-
ICF50674	A08	4581879	4581879	insertion	2139	2.33909e-39	-	BraA08g005940.3.1C	-	-	-	NA:NA	-	-
ICF42880	A09	9727070	9727070	insertion	934	2.64317e-39	-	BraA09g016430.3.1C	-	-	-	NA:NA	-	-
ICF26142	A06	22117023	22117023	insertion	1993	2.92903e-39	BraA06g033210.3.1C	-	-	-	AT5G24790:Protein of unknown function, DUF599	-	-	-
DCF13898	A09	4774536	4777128	deletion	2592	3.25627e-39	-	BraA09g008500.3.1C	-	-	-	AT5G64670:Ribosomal protein L18e/L15 superfamily protein	-	-
DCF19662	A10	2036569	2037197	deletion	628	3.52111e-39	-	BraA10g003870.3.1C	-	-	-	NA:NA	-	-
ICF15189	A03	1113820	1113820	insertion	7045	5.82482e-39	BraA03g002630.3.1C	BraA03g002640.3.1C	-	-	AT5G06470:Glutaredoxin family protein	AT5G06570:alpha/beta-Hydrolases superfamily protein	-	-
ICF34314	A07	20451016	20451016	insertion	1826	6.5968e-39	BraA07g027930.3.1C	-	-	-	AT1G77470:replication factor C subunit 3	-	-	-
DCF15029	A09	19074292	19077683	deletion	3391	6.89897e-39	-	-	BraA09g028640.3.1C	-	-	-	NA:NA	-
DCF35213	A07	25432388	25433020	deletion	632	7.04404e-39	BraA07g037270.3.1C	-	-	-	AT1G71830:somatic embryogenesis receptor-like kinase 1	-	-	-
ICF3522	A02	7535497	7535497	insertion	370	7.10223e-39	BraA02g014860.3.1C	-	-	-	AT5G53470:acyl-CoA binding protein 1	-	-	-
DCF26166	A04	2493454	2498604	deletion	5150	7.58502e-39	BraA04g004320.3.1C	BraA04g004330.3.1C	BraA04g004320.3.1C	BraA04g004320.3.1C	NA:NA	AT3G56380:response regulator 17	NA:NA	NA:NA
ICF28716	A06	504453	504453	insertion	1052	8.07353e-39	BraA06g000770.3.1C	-	-	-	AT1G54220:Dihydrolipoamide acetyltransferase, long form protein	-	-	-
DCF27864	A04	2493449	2498599	deletion	5150	8.96526e-39	BraA04g004320.3.1C	BraA04g004330.3.1C	BraA04g004320.3.1C	BraA04g004320.3.1C	NA:NA	AT3G56380:response regulator 17	NA:NA	NA:NA
DCF23071	A06	8379857	8386981	deletion	7124	9.2947e-39	BraA06g015840.3.1C	BraA06g015850.3.1C	-	-	AT1G19900:glyoxal oxidase-related protein	NA:NA	-	-
DCF27167	A04	17380036	17381508	deletion	1472	1.12632e-38	BraA04g024720.3.1C	BraA04g024710.3.1C	-	-	NA:NA	AT2G32960:Phosphotyrosine protein phosphatases superfamily protein	-	-
ICF44211	A09	25197520	25197520	insertion	2119	1.30788e-38	-	BraA09g033310.3.1C	-	-	-	NA:NA	-	-
ICF8956	A03	1059877	1059877	insertion	3992	1.40098e-38	BraA03g002490.3.1C	-	-	-	AT5G06170:sucrose-proton symporter 9	-	-	-
DCF19490	A10	706084	713980	deletion	7896	1.52501e-38	-	-	BraA10g001320.3.1C	-	-	-	AT1G02610:RING/FYVE/PHD zinc finger superfamily protein	-
DCF12734	A09	4774534	4777126	deletion	2592	1.64483e-38	-	BraA09g008500.3.1C	-	-	-	AT5G64670:Ribosomal protein L18e/L15 superfamily protein	-	-
ICF33769	A07	15300688	15300688	insertion	6751	2.14382e-38	BraA07g018320.3.1C	-	-	-	NA:NA	-	-	-
DCF25744	A06	1128048	1128310	deletion	262	2.30655e-38	BraA06g001860.3.1C	-	-	-	AT1G52750:alpha/beta-Hydrolases superfamily protein	-	-	-
DCF26334	A04	19425826	19431253	deletion	5427	2.68269e-38	BraA04g028570.3.1C	BraA04g028570.3.1C	BraA04g028570.3.1C	BraA04g028570.3.1C	NA:NA	NA:NA	NA:NA	NA:NA
ICF32234	A07	4452889	4452889	insertion	2264	3.49905e-38	BraA07g005670.3.1C	-	-	-	AT2G15000:unknown protein; FUNCTIONS IN: molecular_function unknown; INVOLVED IN: biological_process unknown; LOCATED IN: chloroplast; EXPRESSED IN: 22 plant structures; EXPRESSED DURING: 13 growth stages; BEST Arabidopsis thaliana protein match is: unknown protein (TAIR:AT4G34265.2); Has 80 Blast hits to 80 proteins in 11 species: Archae - 0; Bacteria - 0; Metazoa - 0; Fungi - 0; Plants - 80; Vi…	-	-	-
DCF20272	A10	14606564	14607287	deletion	723	5.36408e-38	-	BraA10g020050.3.1C	-	-	-	AT5G20635:FUNCTIONS IN: molecular_function unknown; INVOLVED IN: biological_process unknown; LOCATED IN: keratin filament, chloroplast; CONTAINS InterPro DOMAIN/s: Keratin, high sulphur B2 protein (InterPro:IPR002494); Has 6153 Blast hits to 2882 proteins in 265 species: Archae - 6; Bacteria - 47; Metazoa - 4777; Fungi - 68; Plants - 187; Viruses - 30; Other Eukaryotes - 1038 (source: NCBI BLink).	-	-
DCF10667	A09	12629207	12629616	deletion	409	5.81424e-38	-	BraA09g020290.3.1C	-	-	-	AT5G43190:Galactose oxidase/kelch repeat superfamily protein	-	-
DCF18838	A01	4769692	4774554	deletion	4862	5.86946e-38	-	-	BraA01g009360.3.1C	BraA01g009360.3.1C	-	-	AT4G17880:Basic helix-loop-helix (bHLH) DNA-binding family protein	AT4G17880:Basic helix-loop-helix (bHLH) DNA-binding family protein
DCF25217	A06	28480672	28485997	deletion	5325	6.8433e-38	BraA06g044860.3.1C	BraA06g044860.3.1C	BraA06g044860.3.1C	BraA06g044860.3.1C	NA:NA	NA:NA	NA:NA	NA:NA
DCF20333	A10	2388220	2388476	deletion	256	7.90946e-38	BraA10g004430.3.1C	-	-	-	AT1G05675:UDP-Glycosyltransferase superfamily protein	-	-	-
ICF30891	A07	15300693	15300693	insertion	6741	9.01232e-38	BraA07g018320.3.1C	-	-	-	NA:NA	-	-	-
ICF43514	A09	10447143	10447143	insertion	262	9.54153e-38	-	BraA09g017350.3.1C	-	-	-	AT1G60790:Plant protein of unknown function (DUF828)	-	-
DCF12072	A09	8022234	8027034	deletion	4800	1.05764e-37	-	BraA09g014130.3.1C	BraA09g014130.3.1C	BraA09g014130.3.1C	-	AT1G64310:Tetratricopeptide repeat (TPR)-like superfamily protein	AT1G64310:Tetratricopeptide repeat (TPR)-like superfamily protein	AT1G64310:Tetratricopeptide repeat (TPR)-like superfamily protein
ICF45835	A09	3391212	3391212	insertion	1035	1.10247e-37	BraA09g005920.3.1C	-	-	-	AT5G25630:Tetratricopeptide repeat (TPR)-like superfamily protein	-	-	-
ICF20903	A05	13255129	13255129	insertion	972	1.22978e-37	BraA05g020760.3.1C	-	-	-	AT1G48260:CBL-interacting protein kinase 17	-	-	-
ICF38953	A01	11543369	11543369	insertion	206	1.23122e-37	BraA01g021160.3.1C	BraA01g021150.3.1C	-	-	AT4G15530:pyruvate orthophosphate dikinase	NA:NA	-	-
DCF12635	A09	17947604	17951108	deletion	3504	1.41613e-37	-	BraA09g027110.3.1C	-	-	-	AT4G12030:bile acid transporter 5	-	-
DCF28692	A04	11573482	11580179	deletion	6697	1.41623e-37	-	BraA04g015920.3.1C	-	-	-	AT5G39210:chlororespiratory reduction 7	-	-
DCF23400	A06	6625582	6630717	deletion	5135	1.4551e-37	BraA06g012480.3.1C	BraA06g012480.3.1C	BraA06g012480.3.1C	BraA06g012480.3.1C	NA:NA	NA:NA	NA:NA	NA:NA
DCF16427	A01	14170753	14177628	deletion	6875	1.74432e-37	BraA01g024460.3.1C	BraA01g024470.3.1C	BraA01g024460.3.1C	BraA01g024460.3.1C	NA:NA	AT3G48500:Nucleic acid-binding, OB-fold-like protein	NA:NA	NA:NA
ICF34567	A01	13507508	13507508	insertion	1269	2.21171e-37	-	-	BraA01g023690.3.1C	BraA01g023690.3.1C	-	-	NA:NA	NA:NA
DCF14722	A09	14715415	14715926	deletion	511	2.69413e-37	-	-	BraA09g022870.3.1C	BraA09g022870.3.1C	-	-	NA:NA	NA:NA
DCF27469	A04	8858604	8859173	deletion	569	2.88211e-37	BraA04g011940.3.1C	BraA04g011960.3.1C	BraA04g011950.3.1C	BraA04g011950.3.1C	AT5G38130:HXXXD-type acyl-transferase family protein	NA:NA	NA:NA	NA:NA
ICF24353	A06	5582925	5582925	insertion	2504	3.13233e-37	-	BraA06g010240.3.1C	BraA06g010250.3.1C	BraA06g010250.3.1C	-	NA:NA	NA:NA	NA:NA
DCF37353	A03	25856809	25859869	deletion	3060	4.28246e-37	-	BraA03g051130.3.1C	-	-	-	AT4G22680:myb domain protein 85	-	-
DCF17314	A01	14485634	14486301	deletion	667	4.38867e-37	BraA01g024870.3.1C	-	-	-	AT3G48100:response regulator 5	-	-	-
DCF3567	A02	7971729	7972432	deletion	703	4.61329e-37	BraA02g015590.3.1C	-	-	-	AT5G52520:Class II aaRS and biotin synthetases superfamily protein	-	-	-
ICF46504	A09	35689130	35689130	insertion	581	5.07839e-37	BraA09g048170.3.1C	-	-	-	AT3G56270:Plant protein of unknown function (DUF827)	-	-	-
DCF21042	A10	15064209	15064445	deletion	236	5.32177e-37	BraA10g021010.3.1C	BraA10g021020.3.1C	-	-	NA:NA	AT5G19300:CONTAINS InterPro DOMAIN/s: Nucleic acid-binding, OB-fold-like (InterPro:IPR016027), Protein of unknown function DUF171 (InterPro:IPR003750); Has 3649 Blast hits to 1964 proteins in 291 species: Archae - 113; Bacteria - 121; Metazoa - 1082; Fungi - 399; Plants - 227; Viruses - 4; Other Eukaryotes - 1703 (source: NCBI BLink).	-	-
DCF18910	A01	14485633	14486300	deletion	667	6.61578e-37	BraA01g024870.3.1C	-	-	-	AT3G48100:response regulator 5	-	-	-
DCF16848	A01	15778954	15780018	deletion	1064	8.09824e-37	-	-	BraA01g026290.3.1C	-	-	-	NA:NA	-
ICF35068	A01	24853909	24853909	insertion	888	8.94715e-37	-	-	BraA01g037360.3.1C	-	-	-	AT3G15730:phospholipase D alpha 1	-
DCF1630	A02	7971732	7972435	deletion	703	9.01892e-37	BraA02g015590.3.1C	-	-	-	AT5G52520:Class II aaRS and biotin synthetases superfamily protein	-	-	-
ICF40359	A09	37993833	37993833	insertion	258	9.29539e-37	BraA09g052900.3.1C	BraA09g052880.3.1C	-	-	AT3G62450:unknown protein; FUNCTIONS IN: molecular_function unknown; INVOLVED IN: biological_process unknown; LOCATED IN: endomembrane system; EXPRESSED IN: 24 plant structures; EXPRESSED DURING: 15 growth stages; Has 35 Blast hits to 35 proteins in 15 species: Archae - 0; Bacteria - 0; Metazoa - 0; Fungi - 0; Plants - 34; Viruses - 0; Other Eukaryotes - 1 (source: NCBI BLink).	AT3G62410:CP12 domain-containing protein 2	-	-
ICF40878	A09	35689128	35689128	insertion	581	9.63751e-37	BraA09g048170.3.1C	-	-	-	AT3G56270:Plant protein of unknown function (DUF827)	-	-	-
ICF9964	A03	26458646	26458646	insertion	281	9.75287e-37	BraA03g052160.3.1C	BraA03g052170.3.1C	-	-	AT4G23650:calcium-dependent protein kinase 6	AT4G23660:polyprenyltransferase 1	-	-
DCF3827	A02	7971725	7972428	deletion	703	9.85675e-37	BraA02g015590.3.1C	-	-	-	AT5G52520:Class II aaRS and biotin synthetases superfamily protein	-	-	-
ICF7881	A10	16354168	16354168	insertion	5173	1.04659e-36	-	BraA10g023720.3.1C	-	-	-	AT5G15980:Pentatricopeptide repeat (PPR) superfamily protein	-	-
ICF28794	A06	499046	499046	insertion	922	1.13466e-36	BraA06g000750.3.1C	BraA06g000760.3.1C	-	-	AT1G55090:carbon-nitrogen hydrolase family protein	AT1G55150:DEA(D/H)-box RNA helicase family protein	-	-
DCF1081	A02	28166231	28166604	deletion	373	1.26067e-36	-	-	BraA02g042060.3.1C	-	-	-	AT5G28020:cysteine synthase D2	-
DCF11116	A09	44486702	44486964	deletion	262	1.34508e-36	BraA09g065970.3.1C	-	-	-	AT1G04150:C2 calcium/lipid-binding plant phosphoribosyltransferase family protein	-	-	-
DCF37354	A03	25856809	25859296	deletion	2487	1.43464e-36	-	BraA03g051130.3.1C	-	-	-	AT4G22680:myb domain protein 85	-	-
DCF12341	A09	44486701	44486963	deletion	262	1.62924e-36	BraA09g065970.3.1C	-	-	-	AT1G04150:C2 calcium/lipid-binding plant phosphoribosyltransferase family protein	-	-	-
ICF31825	A07	5102751	5102751	insertion	1037	1.99459e-36	-	-	BraA07g006120.3.1C	-	-	-	NA:NA	-
DCF17654	A01	22509022	22510928	deletion	1906	2.23749e-36	BraA01g033860.3.1C	-	-	-	AT3G20590:Late embryogenesis abundant (LEA) hydroxyproline-rich glycoprotein family	-	-	-
DCF7623	A05	24437313	24438635	deletion	1322	2.47341e-36	BraA05g035020.3.1C	-	-	-	AT3G12910:NAC (No Apical Meristem) domain transcriptional regulator superfamily protein	-	-	-
DCF10679	A09	24860916	24865798	deletion	4882	2.50324e-36	-	BraA09g032880.3.1C	-	-	-	AT1G33080:MATE efflux family protein	-	-
ICF3778	A02	13493070	13493070	insertion	4177	3.30694e-36	-	BraA02g023710.3.1C	-	-	-	AT1G75730:unknown protein; FUNCTIONS IN: molecular_function unknown; INVOLVED IN: biological_process unknown; EXPRESSED IN: 22 plant structures; EXPRESSED DURING: 12 growth stages.	-	-
DCF1952	A02	22107912	22113196	deletion	5284	3.65285e-36	BraA02g033170.3.1C	BraA02g033170.3.1C	BraA02g033170.3.1C	BraA02g033170.3.1C	NA:NA	NA:NA	NA:NA	NA:NA
DCF13849	A09	14715416	14715927	deletion	511	4.57093e-36	-	-	BraA09g022870.3.1C	BraA09g022870.3.1C	-	-	NA:NA	NA:NA
DCF32981	A07	24659821	24660467	deletion	646	4.72552e-36	BraA07g035660.3.1C	-	-	-	AT1G69850:nitrate transporter 1:2	-	-	-
DCF16145	A01	14170758	14177633	deletion	6875	5.0248e-36	BraA01g024460.3.1C	BraA01g024470.3.1C	BraA01g024460.3.1C	BraA01g024460.3.1C	NA:NA	AT3G48500:Nucleic acid-binding, OB-fold-like protein	NA:NA	NA:NA
ICF32421	A07	17655972	17655972	insertion	410	6.28494e-36	-	-	BraA07g022290.3.1C	-	-	-	AT3G54320:Integrase-type DNA-binding superfamily protein	-
ICF14670	A03	26958741	26958741	insertion	847	7.09111e-36	BraA03g053040.3.1C	-	-	-	AT4G25030:unknown protein; BEST Arabidopsis thaliana protein match is: unknown protein (TAIR:AT5G45410.3); Has 35333 Blast hits to 34131 proteins in 2444 species: Archae - 798; Bacteria - 22429; Metazoa - 974; Fungi - 991; Plants - 531; Viruses - 0; Other Eukaryotes - 9610 (source: NCBI BLink).	-	-	-
DCF19569	A10	13854897	13855217	deletion	320	8.05793e-36	BraA10g018740.3.1C	-	-	-	AT5G22850:Eukaryotic aspartyl protease family protein	-	-	-
DCF13645	A09	25898778	25906733	deletion	7955	9.07897e-36	BraA09g034190.3.1C	-	-	-	AT1G31860:histidine biosynthesis bifunctional protein (HISIE)	-	-	-
DCF12914	A09	8022235	8027035	deletion	4800	1.05233e-35	-	BraA09g014130.3.1C	BraA09g014130.3.1C	BraA09g014130.3.1C	-	AT1G64310:Tetratricopeptide repeat (TPR)-like superfamily protein	AT1G64310:Tetratricopeptide repeat (TPR)-like superfamily protein	AT1G64310:Tetratricopeptide repeat (TPR)-like superfamily protein
DCF27829	A04	17380035	17381507	deletion	1472	1.05996e-35	BraA04g024720.3.1C	BraA04g024710.3.1C	-	-	NA:NA	AT2G32960:Phosphotyrosine protein phosphatases superfamily protein	-	-
DCF36421	A07	16879494	16879756	deletion	262	1.12225e-35	BraA07g020890.3.1C	-	-	-	AT5G40700:unknown protein; FUNCTIONS IN: molecular_function unknown; INVOLVED IN: biological_process unknown; BEST Arabidopsis thaliana protein match is: unknown protein (TAIR:AT3G27350.1); Has 30201 Blast hits to 17322 proteins in 780 species: Archae - 12; Bacteria - 1396; Metazoa - 17338; Fungi - 3422; Plants - 5037; Viruses - 0; Other Eukaryotes - 2996 (source: NCBI BLink).	-	-	-
ICF38948	A01	4302870	4302870	insertion	8345	1.40611e-35	BraA01g008630.3.1C	-	-	-	AT4G28750:Photosystem I reaction centre subunit IV / PsaE protein	-	-	-
DCF21381	A10	2036565	2037193	deletion	628	1.83069e-35	-	BraA10g003870.3.1C	-	-	-	NA:NA	-	-
ICF42675	A09	11263319	11263319	insertion	4823	1.83328e-35	BraA09g018550.3.1C	-	-	-	AT1G58390:Disease resistance protein (CC-NBS-LRR class) family	-	-	-
ICF36585	A01	18314418	18314418	insertion	4475	1.89148e-35	-	BraA01g028600.3.1C	-	-	-	NA:NA	-	-
ICF27561	A06	19611165	19611165	insertion	602	3.51729e-35	-	BraA06g029190.3.1C	-	-	-	AT5G64750:Integrase-type DNA-binding superfamily protein	-	-
DCF36096	A07	14815908	14821267	deletion	5359	3.82378e-35	BraA07g017490.3.1C	-	-	-	NA:NA	-	-	-
DCF12921	A09	21534956	21535219	deletion	263	3.87015e-35	-	BraA09g030650.3.1C	-	-	-	NA:NA	-	-
DCF1385	A02	31358993	31359397	deletion	404	4.18807e-35	BraA02g047380.3.1C	BraA02g047370.3.1C	-	-	NA:NA	NA:NA	-	-
ICF19657	A05	6663016	6663016	insertion	626	5.05543e-35	-	BraA05g012350.3.1C	-	-	-	AT2G32120:heat-shock protein 70T-2	-	-
ICF26197	A06	678187	678187	insertion	897	7.17294e-35	BraA06g001050.3.1C	-	BraA06g001040.3.1C	BraA06g001040.3.1C	AT1G53930:Ubiquitin-like superfamily protein	-	AT1G53940:GDSL-motif lipase 2	AT1G53940:GDSL-motif lipase 2
DCF20710	A10	1126218	1132315	deletion	6097	7.54149e-35	BraA10g002180.3.1C	BraA10g002190.3.1C	BraA10g002190.3.1C	BraA10g002190.3.1C	NA:NA	AT1G03670:ankyrin repeat family protein	AT1G03670:ankyrin repeat family protein	AT1G03670:ankyrin repeat family protein
DCF40972	A03	13024163	13025115	deletion	952	7.55679e-35	-	BraA03g026560.3.1C	-	-	-	AT5G50460:secE/sec61-gamma protein transport protein	-	-
DCF30101	A08	15931764	15937343	deletion	5579	8.71648e-35	BraA08g021240.3.1C	BraA08g021230.3.1C	BraA08g021240.3.1C	BraA08g021240.3.1C	AT4G23895:Pleckstrin homology (PH) domain-containing protein	NA:NA	AT4G23895:Pleckstrin homology (PH) domain-containing protein	AT4G23895:Pleckstrin homology (PH) domain-containing protein
ICF33328	A07	25134781	25134781	insertion	875	9.56085e-35	BraA07g036630.3.1C	-	-	-	AT1G70950:TPX2 (targeting protein for Xklp2) protein family	-	-	-
ICF34781	A01	4302865	4302865	insertion	8348	9.89609e-35	BraA01g008630.3.1C	-	-	-	AT4G28750:Photosystem I reaction centre subunit IV / PsaE protein	-	-	-
DCF5750	A05	1509689	1509853	deletion	164	1.09623e-34	BraA05g002720.3.1C	-	-	-	AT2G42260:uv-b-insensitive 4	-	-	-
ICF21644	A05	26133127	26133127	insertion	265	1.12261e-34	BraA05g039030.3.1C	-	BraA05g039020.3.1C	-	AT3G07510:unknown protein; FUNCTIONS IN: molecular_function unknown; INVOLVED IN: biological_process unknown; LOCATED IN: cellular_component unknown; EXPRESSED IN: 22 plant structures; EXPRESSED DURING: 13 growth stages; BEST Arabidopsis thaliana protein match is: unknown protein (TAIR:AT2G01580.1); Has 133 Blast hits to 133 proteins in 14 species: Archae - 0; Bacteria - 4; Metazoa - 0; Fungi - 0…	-	AT3G07525:autophagocytosis-associated family protein	-
DCF23608	A06	1135914	1136653	deletion	739	1.13797e-34	BraA06g001880.3.1C	-	-	-	AT1G52730:Transducin/WD40 repeat-like superfamily protein	-	-	-
ICF34234	A07	8680141	8680141	insertion	1860	1.18352e-34	-	BraA07g008750.3.1C	-	-	-	NA:NA	-	-
DCF33398	A07	7524770	7525135	deletion	365	1.19714e-34	BraA07g007340.3.1C	-	-	-	AT2G05170:vacuolar protein sorting 11	-	-	-
DCF31679	A08	4661857	4666100	deletion	4243	1.20067e-34	BraA08g006040.3.1C	-	-	-	NA:NA	-	-	-
DCF41237	A03	12154858	12161964	deletion	7106	1.29942e-34	BraA03g024950.3.1C	-	-	-	AT2G28930:protein kinase 1B	-	-	-
DCF21583	A10	13541181	13541793	deletion	612	1.32233e-34	BraA10g018220.3.1C	-	-	-	AT5G60450:auxin response factor 4	-	-	-
DCF27771	A04	3029525	3030414	deletion	889	1.38137e-34	-	-	BraA04g005070.3.1C	-	-	-	AT3G55320:P-glycoprotein 20	-
DCF1235	A02	23404178	23404809	deletion	631	1.49091e-34	-	BraA02g034750.3.1C	-	-	-	AT5G47120:BAX inhibitor 1	-	-
DCF27175	A04	15262296	15267224	deletion	4928	1.51369e-34	BraA04g021400.3.1C	BraA04g021410.3.1C	-	-	AT2G28410:unknown protein; Has 18 Blast hits to 18 proteins in 5 species: Archae - 0; Bacteria - 0; Metazoa - 0; Fungi - 0; Plants - 18; Viruses - 0; Other Eukaryotes - 0 (source: NCBI BLink).	AT2G28430:unknown protein; Has 28 Blast hits to 28 proteins in 12 species: Archae - 0; Bacteria - 0; Metazoa - 0; Fungi - 0; Plants - 28; Viruses - 0; Other Eukaryotes - 0 (source: NCBI BLink).	-	-
ICF39167	A01	20526812	20526812	insertion	1740	1.99443e-34	-	-	BraA01g031190.3.1C	-	-	-	AT3G23460:S-adenosyl-L-methionine-dependent methyltransferases superfamily protein	-
ICF34387	A01	9449579	9449579	insertion	2857	2.05153e-34	BraA01g017660.3.1C	BraA01g017670.3.1C	-	-	AT4G27040:EAP30/Vps36 family protein	AT4G27060:ARM repeat superfamily protein	-	-
ICF47603	A08	1607742	1607742	insertion	766	2.0863e-34	BraA08g002280.3.1C	-	-	-	AT1G52150:Homeobox-leucine zipper family protein / lipid-binding START domain-containing protein	-	-	-
DCF8858	A09	41815497	41815764	deletion	267	2.43219e-34	BraA09g060250.3.1C	-	-	-	AT1G14610:valyl-tRNA synthetase / valine--tRNA ligase (VALRS)	-	-	-
DCF2206	A02	13047428	13050090	deletion	2662	2.62549e-34	BraA02g023020.3.1C	-	-	-	AT1G74480:RWP-RK domain-containing protein	-	-	-
DCF15952	A01	22509020	22510926	deletion	1906	2.68115e-34	BraA01g033860.3.1C	-	-	-	AT3G20590:Late embryogenesis abundant (LEA) hydroxyproline-rich glycoprotein family	-	-	-
ICF47330	A09	4845117	4845117	insertion	262	2.89902e-34	-	BraA09g008630.3.1C	-	-	-	AT5G64990:RAB GTPase homolog H1A	-	-
DCF41886	A03	1263963	1264639	deletion	676	2.959e-34	-	BraA03g002950.3.1C	-	-	-	AT5G07200:gibberellin 20-oxidase 3	-	-
ICF46233	A09	18885450	18885450	insertion	757	3.87446e-34	BraA09g028330.3.1C	BraA09g028340.3.1C	-	-	NA:NA	AT4G10890:unknown protein; CONTAINS InterPro DOMAIN/s: Protein of unknown function DUF2439 (InterPro:IPR018838); BEST Arabidopsis thaliana protein match is: unknown protein (TAIR:AT1G43722.1); Has 30201 Blast hits to 17322 proteins in 780 species: Archae - 12; Bacteria - 1396; Metazoa - 17338; Fungi - 3422; Plants - 5037; Viruses - 0; Other Eukaryotes - 2996 (source: NCBI BLink).	-	-
DCF27394	A04	21638828	21639773	deletion	945	3.96049e-34	-	BraA04g033100.3.1C	-	-	-	AT2G46590:Dof-type zinc finger DNA-binding family protein	-	-
DCF21043	A10	15064209	15064449	deletion	240	4.47938e-34	BraA10g021010.3.1C	BraA10g021020.3.1C	-	-	NA:NA	AT5G19300:CONTAINS InterPro DOMAIN/s: Nucleic acid-binding, OB-fold-like (InterPro:IPR016027), Protein of unknown function DUF171 (InterPro:IPR003750); Has 3649 Blast hits to 1964 proteins in 291 species: Archae - 113; Bacteria - 121; Metazoa - 1082; Fungi - 399; Plants - 227; Viruses - 4; Other Eukaryotes - 1703 (source: NCBI BLink).	-	-
DCF1156	A02	22198791	22202365	deletion	3574	4.72835e-34	BraA02g033250.3.1C	-	-	-	NA:NA	-	-	-
ICF32250	A07	17408353	17408353	insertion	1512	4.8956e-34	BraA07g021810.3.1C	-	-	-	AT3G53260:phenylalanine ammonia-lyase 2	-	-	-
DCF16753	A01	4769688	4774550	deletion	4862	5.88222e-34	-	-	BraA01g009360.3.1C	BraA01g009360.3.1C	-	-	AT4G17880:Basic helix-loop-helix (bHLH) DNA-binding family protein	AT4G17880:Basic helix-loop-helix (bHLH) DNA-binding family protein
DCF28403	A04	20435777	20441080	deletion	5303	6.17415e-34	-	-	BraA04g030520.3.1C	-	-	-	AT2G42250:cytochrome P450, family 712, subfamily A, polypeptide 1	-
DCF16051	A01	15711581	15712059	deletion	478	6.31635e-34	BraA01g026190.3.1C	-	-	-	AT3G44880:Pheophorbide a oxygenase family protein with Rieske [2Fe-2S] domain	-	-	-
ICF27646	A06	4944941	4944941	insertion	2267	6.31718e-34	BraA06g009140.3.1C	BraA06g009130.3.1C	-	-	AT1G12570:Glucose-methanol-choline (GMC) oxidoreductase family protein	AT1G12610:Integrase-type DNA-binding superfamily protein	-	-
ICF30530	A07	11515653	11515653	insertion	4819	6.57557e-34	-	-	BraA07g012150.3.1C	-	-	-	AT1G28210:DNAJ heat shock family protein	-
ICF40716	A09	37993835	37993835	insertion	249	7.88127e-34	BraA09g052900.3.1C	BraA09g052880.3.1C	-	-	AT3G62450:unknown protein; FUNCTIONS IN: molecular_function unknown; INVOLVED IN: biological_process unknown; LOCATED IN: endomembrane system; EXPRESSED IN: 24 plant structures; EXPRESSED DURING: 15 growth stages; Has 35 Blast hits to 35 proteins in 15 species: Archae - 0; Bacteria - 0; Metazoa - 0; Fungi - 0; Plants - 34; Viruses - 0; Other Eukaryotes - 1 (source: NCBI BLink).	AT3G62410:CP12 domain-containing protein 2	-	-
ICF12771	A03	4243580	4243580	insertion	1470	9.59468e-34	BraA03g009960.3.1C	-	-	-	AT5G20885:RING/U-box superfamily protein	-	-	-
DCF18629	A01	550048	555106	deletion	5058	9.93047e-34	BraA01g001130.3.1C	-	-	-	AT4G37840:hexokinase-like 3	-	-	-
DCF7967	A05	26685902	26690781	deletion	4879	1.2016e-33	BraA05g039950.3.1C	BraA05g039940.3.1C	-	-	AT3G06340:DNAJ heat shock N-terminal domain-containing protein	AT3G06350:dehydroquinate dehydratase, putative / shikimate dehydrogenase, putative	-	-
ICF39993	A09	26236586	26236586	insertion	14011	1.2947e-33	-	-	BraA09g034550.3.1C	-	-	-	NA:NA	-
DCF12851	A09	14715417	14715928	deletion	511	1.31095e-33	-	-	BraA09g022870.3.1C	BraA09g022870.3.1C	-	-	NA:NA	NA:NA
DCF33957	A07	24659824	24660470	deletion	646	1.34762e-33	BraA07g035660.3.1C	-	-	-	AT1G69850:nitrate transporter 1:2	-	-	-
DCF32053	A08	18707387	18708063	deletion	676	1.36145e-33	-	BraA08g026480.3.1C	-	-	-	AT1G27090:glycine-rich protein	-	-
DCF14340	A09	17105851	17106103	deletion	252	1.58639e-33	BraA09g025990.3.1C	-	-	-	NA:NA	-	-	-
ICF20935	A05	27104817	27104817	insertion	2267	1.697e-33	BraA05g040690.3.1C	-	BraA05g040700.3.1C	-	AT3G05410:Photosystem II reaction center PsbP family protein	-	AT3G05400:Major facilitator superfamily protein	-
DCF29359	A08	4669447	4670345	deletion	898	1.74151e-33	BraA08g006050.3.1C	BraA08g006040.3.1C	-	-	NA:NA	NA:NA	-	-
ICF45192	A09	39001279	39001279	insertion	703	1.88526e-33	BraA09g054790.3.1C	-	-	-	AT2G24240:BTB/POZ domain with WD40/YVTN repeat-like protein	-	-	-
ICF34927	A01	10316305	10316305	insertion	1130	2.04658e-33	BraA01g019160.3.1C	-	-	-	AT4G17360:Formyl transferase	-	-	-
ICF14319	A03	25182707	25182707	insertion	1420	2.05504e-33	BraA03g050080.3.1C	BraA03g050090.3.1C	-	-	AT4G20850:tripeptidyl peptidase ii	AT4G20880:ethylene-responsive nuclear protein / ethylene-regulated nuclear protein (ERT2)	-	-
DCF20588	A10	14606557	14607280	deletion	723	2.0958e-33	-	BraA10g020050.3.1C	-	-	-	AT5G20635:FUNCTIONS IN: molecular_function unknown; INVOLVED IN: biological_process unknown; LOCATED IN: keratin filament, chloroplast; CONTAINS InterPro DOMAIN/s: Keratin, high sulphur B2 protein (InterPro:IPR002494); Has 6153 Blast hits to 2882 proteins in 265 species: Archae - 6; Bacteria - 47; Metazoa - 4777; Fungi - 68; Plants - 187; Viruses - 30; Other Eukaryotes - 1038 (source: NCBI BLink).	-	-
DCF18961	A01	13251715	13259581	deletion	7866	2.28799e-33	BraA01g023290.3.1C	-	-	-	NA:NA	-	-	-
ICF31797	A07	28042912	28042912	insertion	1597	2.35686e-33	-	BraA07g042350.3.1C	-	-	-	AT1G78450:SOUL heme-binding family protein	-	-
ICF21557	A05	23916657	23916657	insertion	3817	2.68002e-33	BraA05g033980.3.1C	-	-	-	AT3G13850:LOB domain-containing protein 22	-	-	-
DCF20797	A10	2388228	2388484	deletion	256	3.30145e-33	BraA10g004430.3.1C	-	-	-	AT1G05675:UDP-Glycosyltransferase superfamily protein	-	-	-
DCF37134	A03	6418411	6418748	deletion	337	3.30769e-33	BraA03g014510.3.1C	-	-	-	AT5G53400:HSP20-like chaperones superfamily protein	-	-	-
DCF9742	A09	24860915	24865797	deletion	4882	3.53605e-33	-	BraA09g032880.3.1C	-	-	-	AT1G33080:MATE efflux family protein	-	-
ICF3917	A02	5751033	5751033	insertion	1278	3.7239e-33	BraA02g012120.3.1C	-	-	-	AT5G58010:LJRHL1-like 3	-	-	-
DCF10552	A09	17151270	17154815	deletion	3545	3.72949e-33	BraA09g026040.3.1C	-	-	-	AT4G04885:PCF11P-similar protein 4	-	-	-
DCF29533	A08	7671103	7671460	deletion	357	3.73149e-33	-	-	BraA08g009100.3.1C	-	-	-	NA:NA	-
DCF29015	A04	8858605	8859174	deletion	569	4.14886e-33	BraA04g011940.3.1C	BraA04g011960.3.1C	BraA04g011950.3.1C	BraA04g011950.3.1C	AT5G38130:HXXXD-type acyl-transferase family protein	NA:NA	NA:NA	NA:NA
DCF34244	A07	15726187	15726890	deletion	703	6.0976e-33	-	-	BraA07g019060.3.1C	-	-	-	NA:NA	-
DCF16170	A01	4769689	4774551	deletion	4862	8.68531e-33	-	-	BraA01g009360.3.1C	BraA01g009360.3.1C	-	-	AT4G17880:Basic helix-loop-helix (bHLH) DNA-binding family protein	AT4G17880:Basic helix-loop-helix (bHLH) DNA-binding family protein
DCF9590	A09	17105853	17106105	deletion	252	8.96637e-33	BraA09g025990.3.1C	-	-	-	NA:NA	-	-	-
DCF19023	A01	550053	555111	deletion	5058	9.04484e-33	BraA01g001130.3.1C	-	-	-	AT4G37840:hexokinase-like 3	-	-	-
DCF16126	A01	13251716	13259582	deletion	7866	9.86859e-33	BraA01g023290.3.1C	-	-	-	NA:NA	-	-	-
ICF50355	A08	16850786	16850786	insertion	4605	1.06698e-32	BraA08g022750.3.1C	-	-	-	AT4G39380:FUNCTIONS IN: molecular_function unknown; INVOLVED IN: biological_process unknown; LOCATED IN: cellular_component unknown; EXPRESSED IN: 14 plant structures; EXPRESSED DURING: 7 growth stages; BEST Arabidopsis thaliana protein match is: TSL-kinase interacting protein 1 (TAIR:AT2G36960.2).	-	-	-
ICF47550	A09	18784922	18784922	insertion	7839	1.09235e-32	BraA09g028180.3.1C	BraA09g028170.3.1C	-	-	AT4G11090:TRICHOME BIREFRINGENCE-LIKE 23	NA:NA	-	-
ICF12792	A03	1113810	1113810	insertion	7049	1.12197e-32	BraA03g002630.3.1C	BraA03g002640.3.1C	-	-	AT5G06470:Glutaredoxin family protein	AT5G06570:alpha/beta-Hydrolases superfamily protein	-	-
DCF36058	A07	25432389	25433021	deletion	632	1.13349e-32	BraA07g037270.3.1C	-	-	-	AT1G71830:somatic embryogenesis receptor-like kinase 1	-	-	-
ICF39676	A09	29193466	29193466	insertion	1066	1.22672e-32	BraA09g037880.3.1C	-	-	-	AT1G27920:microtubule-associated protein 65-8	-	-	-
DCF16784	A01	5066004	5067039	deletion	1035	1.24756e-32	BraA01g009840.3.1C	BraA01g009850.3.1C	-	-	AT4G18450:Integrase-type DNA-binding superfamily protein	NA:NA	-	-
DCF34805	A07	1410845	1420057	deletion	9212	1.36644e-32	BraA07g001870.3.1C	-	-	-	NA:NA	-	-	-
DCF40641	A03	22088529	22089412	deletion	883	1.39608e-32	-	BraA03g044200.3.1C	-	-	-	NA:NA	-	-
ICF35465	A01	23981667	23981667	insertion	11435	1.4658e-32	BraA01g035900.3.1C	-	-	-	NA:NA	-	-	-
ICF25221	A06	11871376	11871376	insertion	4860	1.5551e-32	BraA06g021000.3.1C	-	BraA06g021010.3.1C	-	AT3G46190:TRAF-like family protein	-	AT3G46140:Protein kinase superfamily protein	-
DCF24977	A06	1128049	1128311	deletion	262	1.99173e-32	BraA06g001860.3.1C	-	-	-	AT1G52750:alpha/beta-Hydrolases superfamily protein	-	-	-
DCF30195	A08	2293900	2298936	deletion	5036	2.08134e-32	BraA08g003170.3.1C	BraA08g003180.3.1C	BraA08g003180.3.1C	BraA08g003180.3.1C	NA:NA	NA:NA	NA:NA	NA:NA
DCF38084	A03	6418416	6418744	deletion	328	2.2739e-32	BraA03g014510.3.1C	-	-	-	AT5G53400:HSP20-like chaperones superfamily protein	-	-	-
ICF49592	A08	4522821	4522821	insertion	1387	2.3117e-32	BraA08g005860.3.1C	-	BraA08g005850.3.1C	-	AT1G45010:TRAM, LAG1 and CLN8 (TLC) lipid-sensing domain containing protein	-	NA:NA	-
DCF36186	A07	13325274	13333835	deletion	8561	2.33404e-32	-	BraA07g014980.3.1C	-	-	-	AT1G22490:basic helix-loop-helix (bHLH) DNA-binding superfamily protein	-	-
DCF29056	A04	11613962	11614218	deletion	256	3.34219e-32	BraA04g016010.3.1C	-	-	-	NA:NA	-	-	-
DCF18501	A01	14683888	14691834	deletion	7946	3.39272e-32	BraA01g025120.3.1C	-	-	-	NA:NA	-	-	-
ICF40738	A09	11263320	11263320	insertion	4823	3.42319e-32	BraA09g018550.3.1C	-	-	-	AT1G58390:Disease resistance protein (CC-NBS-LRR class) family	-	-	-
ICF35565	A01	15663801	15663801	insertion	3848	3.47241e-32	-	BraA01g026120.3.1C	-	-	-	NA:NA	-	-
DCF21225	A10	20550881	20551140	deletion	259	4.44173e-32	-	BraA10g033410.3.1C	-	-	-	AT5G02200:far-red-elongated hypocotyl1-like	-	-
DCF12901	A09	44486700	44486965	deletion	265	4.68533e-32	BraA09g065970.3.1C	-	-	-	AT1G04150:C2 calcium/lipid-binding plant phosphoribosyltransferase family protein	-	-	-
DCF9351	A09	41815503	41815770	deletion	267	4.99855e-32	BraA09g060250.3.1C	-	-	-	AT1G14610:valyl-tRNA synthetase / valine--tRNA ligase (VALRS)	-	-	-
DCF23050	A06	2231947	2234204	deletion	2257	5.20634e-32	BraA06g003760.3.1C	-	-	-	NA:NA	-	-	-
DCF5029	A05	1192972	1201862	deletion	8890	5.40976e-32	-	BraA05g002070.3.1C	-	-	-	AT2G41210:phosphatidylinositol- 4-phosphate 5-kinase 5	-	-
DCF11196	A09	41815505	41815772	deletion	267	6.12e-32	BraA09g060250.3.1C	-	-	-	AT1G14610:valyl-tRNA synthetase / valine--tRNA ligase (VALRS)	-	-	-
DCF3928	A02	14646201	14647658	deletion	1457	7.34902e-32	BraA02g025230.3.1C	BraA02g025240.3.1C	-	-	AT1G78172:unknown protein; FUNCTIONS IN: molecular_function unknown; INVOLVED IN: biological_process unknown; LOCATED IN: cellular_component unknown; Has 30201 Blast hits to 17322 proteins in 780 species: Archae - 12; Bacteria - 1396; Metazoa - 17338; Fungi - 3422; Plants - 5037; Viruses - 0; Other Eukaryotes - 2996 (source: NCBI BLink).	AT1G78240:S-adenosyl-L-methionine-dependent methyltransferases superfamily protein	-	-
DCF13600	A09	37203671	37203931	deletion	260	8.22841e-32	BraA09g051200.3.1C	-	-	-	NA:NA	-	-	-
ICF47394	A09	10586787	10586787	insertion	8963	9.71266e-32	BraA09g017630.3.1C	-	-	-	NA:NA	-	-	-
ICF17938	A04	11615312	11615312	insertion	2595	1.00495e-31	BraA04g016010.3.1C	-	-	-	NA:NA	-	-	-
ICF3780	A02	3766472	3766472	insertion	8155	1.12877e-31	BraA02g008040.3.1C	-	-	-	AT5G19100:Eukaryotic aspartyl protease family protein	-	-	-
ICF51222	A08	2455580	2455580	insertion	850	1.16961e-31	-	BraA08g003440.3.1C	-	-	-	AT1G49870:unknown protein; EXPRESSED IN: 10 plant structures; EXPRESSED DURING: F mature embryo stage, petal differentiation and expansion stage, E expanded cotyledon stage, D bilateral stage; Has 30201 Blast hits to 17322 proteins in 780 species: Archae - 12; Bacteria - 1396; Metazoa - 17338; Fungi - 3422; Plants - 5037; Viruses - 0; Other Eukaryotes - 2996 (source: NCBI BLink).	-	-
ICF36142	A01	3464119	3464119	insertion	938	1.17561e-31	BraA01g007180.3.1C	-	-	-	AT4G30530:Class I glutamine amidotransferase-like superfamily protein	-	-	-
DCF11115	A09	44486702	44486966	deletion	264	1.1805e-31	BraA09g065970.3.1C	-	-	-	AT1G04150:C2 calcium/lipid-binding plant phosphoribosyltransferase family protein	-	-	-
DCF33650	A07	13325273	13333834	deletion	8561	1.20017e-31	-	BraA07g014980.3.1C	-	-	-	AT1G22490:basic helix-loop-helix (bHLH) DNA-binding superfamily protein	-	-
DCF20390	A10	15064208	15064448	deletion	240	1.35224e-31	BraA10g021010.3.1C	BraA10g021020.3.1C	-	-	NA:NA	AT5G19300:CONTAINS InterPro DOMAIN/s: Nucleic acid-binding, OB-fold-like (InterPro:IPR016027), Protein of unknown function DUF171 (InterPro:IPR003750); Has 3649 Blast hits to 1964 proteins in 291 species: Archae - 113; Bacteria - 121; Metazoa - 1082; Fungi - 399; Plants - 227; Viruses - 4; Other Eukaryotes - 1703 (source: NCBI BLink).	-	-
DCF29796	A08	17866452	17866755	deletion	303	1.38865e-31	BraA08g024810.3.1C	-	-	-	NA:NA	-	-	-
DCF19198	A10	2252151	2252408	deletion	257	1.50243e-31	BraA10g004190.3.1C	BraA10g004200.3.1C	-	-	AT1G05450:Bifunctional inhibitor/lipid-transfer protein/seed storage 2S albumin superfamily protein	AT1G05460:P-loop containing nucleoside triphosphate hydrolases superfamily protein	-	-
ICF22374	A05	24446520	24446520	insertion	706	1.63899e-31	-	BraA05g035030.3.1C	-	-	-	AT3G12900:2-oxoglutarate (2OG) and Fe(II)-dependent oxygenase superfamily protein	-	-
DCF18627	A01	5066001	5067036	deletion	1035	1.64167e-31	BraA01g009840.3.1C	BraA01g009850.3.1C	-	-	AT4G18450:Integrase-type DNA-binding superfamily protein	NA:NA	-	-
DCF5910	A05	22093245	22093821	deletion	576	1.66495e-31	BraA05g030780.3.1C	BraA05g030760.3.1C	-	-	NA:NA	AT3G17520:Late embryogenesis abundant protein (LEA) family protein	-	-
ICF25638	A06	23319695	23319695	insertion	2437	1.79911e-31	-	BraA06g035380.3.1C	-	-	-	AT5G28060:Ribosomal protein S24e family protein	-	-
DCF6971	A05	17813353	17814034	deletion	681	1.83699e-31	BraA05g024530.3.1C	-	-	-	NA:NA	-	-	-
ICF15555	A04	12390306	12390306	insertion	3300	1.95896e-31	BraA04g017270.3.1C	-	-	-	AT2G22360:DNAJ heat shock family protein	-	-	-
DCF31617	A08	4661853	4666096	deletion	4243	2.0199e-31	BraA08g006040.3.1C	-	-	-	NA:NA	-	-	-
DCF37768	A03	30563479	30565647	deletion	2168	2.30376e-31	BraA03g059090.3.1C	-	-	-	NA:NA	-	-	-
DCF14228	A09	25040101	25041630	deletion	1529	2.33512e-31	BraA09g033070.3.1C	-	-	-	AT1G32940:Subtilase family protein	-	-	-
DCF671	A02	27194256	27199060	deletion	4804	2.41036e-31	-	BraA02g040450.3.1C	-	-	-	AT3G30180:brassinosteroid-6-oxidase 2	-	-
ICF19450	A05	13019242	13019242	insertion	661	2.44666e-31	-	-	BraA05g020550.3.1C	-	-	-	AT1G48640:Transmembrane amino acid transporter family protein	-
DCF29428	A08	4661854	4666097	deletion	4243	2.49236e-31	BraA08g006040.3.1C	-	-	-	NA:NA	-	-	-
DCF14797	A09	4785359	4785642	deletion	283	2.84652e-31	BraA09g008520.3.1C	-	-	-	AT5G64700:nodulin MtN21 /EamA-like transporter family protein	-	-	-
DCF39634	A03	22088530	22089413	deletion	883	3.20324e-31	-	BraA03g044200.3.1C	-	-	-	NA:NA	-	-
DCF26450	A04	3029527	3030417	deletion	890	3.50036e-31	-	-	BraA04g005070.3.1C	-	-	-	AT3G55320:P-glycoprotein 20	-
DCF19992	A10	2036566	2037194	deletion	628	3.63993e-31	-	BraA10g003870.3.1C	-	-	-	NA:NA	-	-
ICF7748	A10	12410319	12410319	insertion	896	4.36317e-31	-	BraA10g015980.3.1C	-	-	-	AT5G57780:EXPRESSED IN: 18 plant structures; EXPRESSED DURING: 12 growth stages; BEST Arabidopsis thaliana protein match is: sequence-specific DNA binding transcription factors (TAIR:AT4G30410.1); Has 123 Blast hits to 123 proteins in 11 species: Archae - 0; Bacteria - 0; Metazoa - 0; Fungi - 0; Plants - 123; Viruses - 0; Other Eukaryotes - 0 (source: NCBI BLink).	-	-
DCF7009	A05	2362595	2362939	deletion	344	5.1089e-31	BraA05g004690.3.1C	-	-	-	AT2G44790:uclacyanin 2	-	-	-
ICF47396	A09	26236582	26236582	insertion	13379	5.29969e-31	-	-	BraA09g034550.3.1C	-	-	-	NA:NA	-
DCF27274	A04	3029526	3030416	deletion	890	5.50323e-31	-	-	BraA04g005070.3.1C	-	-	-	AT3G55320:P-glycoprotein 20	-
DCF12880	A09	43549721	43552891	deletion	3170	5.83948e-31	-	BraA09g063920.3.1C	-	-	-	AT1G08200:UDP-D-apiose/UDP-D-xylose synthase 2	-	-
DCF35912	A07	13778537	13783359	deletion	4822	7.00877e-31	BraA07g015660.3.1C	-	BraA07g015660.3.1C	BraA07g015660.3.1C	AT1G21200:sequence-specific DNA binding transcription factors	-	AT1G21200:sequence-specific DNA binding transcription factors	AT1G21200:sequence-specific DNA binding transcription factors
ICF37982	A01	15783361	15783361	insertion	202	8.13493e-31	-	BraA01g026290.3.1C	-	-	-	NA:NA	-	-
DCF5835	A05	2362600	2362944	deletion	344	8.68859e-31	BraA05g004690.3.1C	-	-	-	AT2G44790:uclacyanin 2	-	-	-
DCF22009	A06	1128052	1128314	deletion	262	9.83908e-31	BraA06g001860.3.1C	-	-	-	AT1G52750:alpha/beta-Hydrolases superfamily protein	-	-	-
ICF30398	A07	15941137	15941137	insertion	1031	1.14847e-30	-	-	BraA07g019340.3.1C	-	-	-	AT2G28360:SIT4 phosphatase-associated family protein	-
DCF7130	A05	17813354	17814035	deletion	681	1.21966e-30	BraA05g024530.3.1C	-	-	-	NA:NA	-	-	-
ICF39132	A01	14789998	14789998	insertion	1945	1.25377e-30	BraA01g025180.3.1C	-	-	-	AT3G46880:unknown protein; FUNCTIONS IN: molecular_function unknown; INVOLVED IN: biological_process unknown; LOCATED IN: chloroplast; EXPRESSED IN: 14 plant structures; EXPRESSED DURING: 9 growth stages; BEST Arabidopsis thaliana protein match is: unknown protein (TAIR:AT5G59080.1); Has 51 Blast hits to 51 proteins in 8 species: Archae - 0; Bacteria - 0; Metazoa - 0; Fungi - 0; Plants - 51; Viru…	-	-	-
DCF12617	A09	37203670	37203930	deletion	260	1.26261e-30	BraA09g051200.3.1C	-	-	-	NA:NA	-	-	-
DCF11455	A09	26870993	26876067	deletion	5074	1.35611e-30	BraA09g035170.3.1C	-	-	-	AT1G30755:Protein of unknown function (DUF668)	-	-	-
DCF7867	A05	19256284	19258953	deletion	2669	1.54764e-30	BraA05g026210.3.1C	BraA05g026220.3.1C	BraA05g026220.3.1C	BraA05g026220.3.1C	NA:NA	AT3G21560:UDP-Glycosyltransferase superfamily protein	AT3G21560:UDP-Glycosyltransferase superfamily protein	AT3G21560:UDP-Glycosyltransferase superfamily protein
DCF13867	A09	8022236	8027036	deletion	4800	1.67287e-30	-	BraA09g014130.3.1C	BraA09g014130.3.1C	BraA09g014130.3.1C	-	AT1G64310:Tetratricopeptide repeat (TPR)-like superfamily protein	AT1G64310:Tetratricopeptide repeat (TPR)-like superfamily protein	AT1G64310:Tetratricopeptide repeat (TPR)-like superfamily protein
ICF48761	A08	1355567	1355567	insertion	661	1.67672e-30	-	BraA08g001900.3.1C	-	-	-	AT1G53000:Nucleotide-diphospho-sugar transferases superfamily protein	-	-
DCF18258	A01	12625218	12630483	deletion	5265	1.84563e-30	BraA01g022600.3.1C	BraA01g022590.3.1C	BraA01g022600.3.1C	BraA01g022600.3.1C	NA:NA	AT3G51090:Protein of unknown function (DUF1640)	NA:NA	NA:NA
ICF28164	A06	4511816	4511816	insertion	703	1.85528e-30	BraA06g008330.3.1C	-	-	-	AT1G11700:Protein of unknown function, DUF584	-	-	-
DCF27770	A04	3029525	3030415	deletion	890	1.9917e-30	-	-	BraA04g005070.3.1C	-	-	-	AT3G55320:P-glycoprotein 20	-
DCF14021	A09	3728861	3729223	deletion	362	2.3068e-30	-	BraA09g006570.3.1C	-	-	-	AT5G23710:DNA binding;DNA-directed RNA polymerases	-	-
DCF30886	A08	4868906	4870448	deletion	1542	2.46497e-30	-	BraA08g006250.3.1C	-	-	-	AT1G43630:Protein of unknown function (DUF793)	-	-
ICF10605	A03	21206773	21206773	insertion	250	2.8592e-30	-	BraA03g042750.3.1C	-	-	-	AT2G12462:BEST Arabidopsis thaliana protein match is: Sterile alpha motif (SAM) domain-containing protein (TAIR:AT1G15760.1); Has 35333 Blast hits to 34131 proteins in 2444 species: Archae - 798; Bacteria - 22429; Metazoa - 974; Fungi - 991; Plants - 531; Viruses - 0; Other Eukaryotes - 9610 (source: NCBI BLink).	-	-
ICF46402	A09	4845115	4845115	insertion	263	3.04483e-30	-	BraA09g008630.3.1C	-	-	-	AT5G64990:RAB GTPase homolog H1A	-	-
DCF19481	A10	2134939	2141269	deletion	6330	3.35788e-30	BraA10g004000.3.1C	BraA10g004010.3.1C	BraA10g004010.3.1C	BraA10g004010.3.1C	AT1G05300:zinc transporter 5 precursor	AT1G05300:zinc transporter 5 precursor	AT1G05300:zinc transporter 5 precursor	AT1G05300:zinc transporter 5 precursor
DCF22876	A06	8400347	8405485	deletion	5138	3.84008e-30	-	BraA06g015860.3.1C	BraA06g015870.3.1C	BraA06g015870.3.1C	-	AT1G19910:ATPase, F0/V0 complex, subunit C protein	AT1G19940:glycosyl hydrolase 9B5	AT1G19940:glycosyl hydrolase 9B5
DCF34572	A07	15726188	15726891	deletion	703	4.12976e-30	-	-	BraA07g019060.3.1C	-	-	-	NA:NA	-
ICF18941	A04	1209744	1209744	insertion	287	5.50902e-30	-	BraA04g002180.3.1C	-	-	-	AT3G60200:unknown protein; BEST Arabidopsis thaliana protein match is: unknown protein (TAIR:AT2G44600.1); Has 60 Blast hits to 60 proteins in 12 species: Archae - 0; Bacteria - 0; Metazoa - 8; Fungi - 0; Plants - 51; Viruses - 0; Other Eukaryotes - 1 (source: NCBI BLink).	-	-
DCF37841	A03	8949816	8953455	deletion	3639	5.8245e-30	-	BraA03g018980.3.1C	-	-	-	NA:NA	-	-
ICF38040	A01	3464122	3464122	insertion	938	5.8945e-30	BraA01g007180.3.1C	-	-	-	AT4G30530:Class I glutamine amidotransferase-like superfamily protein	-	-	-
DCF21409	A10	19574399	19575373	deletion	974	6.07219e-30	BraA10g031320.3.1C	-	-	-	NA:NA	-	-	-
ICF1687	A02	25520894	25520894	insertion	265	7.6646e-30	-	BraA02g037800.3.1C	-	-	-	AT3G25710:basic helix-loop-helix 32	-	-
DCF11403	A09	26871001	26876075	deletion	5074	8.45008e-30	BraA09g035170.3.1C	-	-	-	AT1G30755:Protein of unknown function (DUF668)	-	-	-
ICF34481	A01	5874411	5874411	insertion	853	9.17168e-30	BraA01g011180.3.1C	BraA01g011170.3.1C	-	-	AT4G20140:Leucine-rich repeat transmembrane protein kinase	AT4G20110:VACUOLAR SORTING RECEPTOR 7	-	-
DCF11654	A09	17146127	17146436	deletion	309	1.15182e-29	-	BraA09g026040.3.1C	-	-	-	AT4G04885:PCF11P-similar protein 4	-	-
DCF15293	A01	14170760	14177635	deletion	6875	1.28657e-29	BraA01g024460.3.1C	BraA01g024470.3.1C	BraA01g024460.3.1C	BraA01g024460.3.1C	NA:NA	AT3G48500:Nucleic acid-binding, OB-fold-like protein	NA:NA	NA:NA
DCF13950	A09	43549720	43552890	deletion	3170	1.35126e-29	-	BraA09g063920.3.1C	-	-	-	AT1G08200:UDP-D-apiose/UDP-D-xylose synthase 2	-	-
ICF26859	A06	4944951	4944951	insertion	2318	1.50461e-29	BraA06g009140.3.1C	BraA06g009130.3.1C	-	-	AT1G12570:Glucose-methanol-choline (GMC) oxidoreductase family protein	AT1G12610:Integrase-type DNA-binding superfamily protein	-	-
ICF26377	A06	24719534	24719534	insertion	261	1.52782e-29	BraA06g037940.3.1C	BraA06g037950.3.1C	-	-	AT3G28730:high mobility group	AT3G28720:unknown protein; FUNCTIONS IN: molecular_function unknown; INVOLVED IN: biological_process unknown; LOCATED IN: cellular_component unknown; EXPRESSED IN: 25 plant structures; EXPRESSED DURING: 13 growth stages; BEST Arabidopsis thaliana protein match is: unknown protein (TAIR:AT5G58100.1); Has 1610 Blast hits to 344 proteins in 85 species: Archae - 0; Bacteria - 567; Metazoa - 95; Fungi…	-	-
ICF49947	A08	4942748	4942748	insertion	1045	1.55149e-29	-	BraA08g006310.3.1C	-	-	-	NA:NA	-	-
DCF40237	A03	22088528	22089411	deletion	883	1.67383e-29	-	BraA03g044200.3.1C	-	-	-	NA:NA	-	-
DCF28876	A04	19403861	19413765	deletion	9904	1.79566e-29	-	BraA04g028560.3.1C	-	-	-	AT2G39200:Seven transmembrane MLO family protein	-	-
DCF34367	A07	13778540	13783363	deletion	4823	1.8607e-29	BraA07g015660.3.1C	-	BraA07g015660.3.1C	BraA07g015660.3.1C	AT1G21200:sequence-specific DNA binding transcription factors	-	AT1G21200:sequence-specific DNA binding transcription factors	AT1G21200:sequence-specific DNA binding transcription factors
ICF27204	A06	19611174	19611174	insertion	602	1.88898e-29	-	BraA06g029190.3.1C	-	-	-	AT5G64750:Integrase-type DNA-binding superfamily protein	-	-
ICF35516	A01	14789999	14789999	insertion	1944	1.908e-29	BraA01g025180.3.1C	-	-	-	AT3G46880:unknown protein; FUNCTIONS IN: molecular_function unknown; INVOLVED IN: biological_process unknown; LOCATED IN: chloroplast; EXPRESSED IN: 14 plant structures; EXPRESSED DURING: 9 growth stages; BEST Arabidopsis thaliana protein match is: unknown protein (TAIR:AT5G59080.1); Has 51 Blast hits to 51 proteins in 8 species: Archae - 0; Bacteria - 0; Metazoa - 0; Fungi - 0; Plants - 51; Viru…	-	-	-
ICF11307	A03	25182708	25182708	insertion	1435	1.91449e-29	BraA03g050080.3.1C	BraA03g050090.3.1C	-	-	AT4G20850:tripeptidyl peptidase ii	AT4G20880:ethylene-responsive nuclear protein / ethylene-regulated nuclear protein (ERT2)	-	-
DCF13011	A09	25913083	25914101	deletion	1018	1.93199e-29	BraA09g034200.3.1C	-	-	-	NA:NA	-	-	-
DCF21465	A10	16164310	16165366	deletion	1056	2.01194e-29	-	BraA10g023260.3.1C	-	-	-	AT5G16560:Homeodomain-like superfamily protein	-	-
DCF9787	A09	34976538	34978565	deletion	2027	2.05386e-29	BraA09g047060.3.1C	BraA09g047070.3.1C	-	-	AT3G54990:Integrase-type DNA-binding superfamily protein	NA:NA	-	-
DCF20108	A10	2134944	2141274	deletion	6330	2.22027e-29	BraA10g004000.3.1C	BraA10g004010.3.1C	BraA10g004010.3.1C	BraA10g004010.3.1C	AT1G05300:zinc transporter 5 precursor	AT1G05300:zinc transporter 5 precursor	AT1G05300:zinc transporter 5 precursor	AT1G05300:zinc transporter 5 precursor
ICF41730	A09	18475479	18475479	insertion	7905	2.22526e-29	-	-	BraA09g027750.3.1C	BraA09g027750.3.1C	-	-	NA:NA	NA:NA
ICF4291	A02	13323190	13323190	insertion	5274	2.27356e-29	-	-	BraA02g023430.3.1C	-	-	-	NA:NA	-
DCF38301	A03	8871966	8872222	deletion	256	2.31484e-29	-	BraA03g018850.3.1C	-	-	-	AT2G36190:cell wall invertase 4	-	-
ICF44691	A09	10707210	10707210	insertion	15848	2.47492e-29	BraA09g017810.3.1C	-	-	-	NA:NA	-	-	-
DCF41674	A03	30563481	30565649	deletion	2168	2.63718e-29	BraA03g059090.3.1C	-	-	-	NA:NA	-	-	-
ICF24447	A06	4511824	4511824	insertion	703	2.64298e-29	BraA06g008330.3.1C	-	-	-	AT1G11700:Protein of unknown function, DUF584	-	-	-
DCF13275	A09	11180283	11184217	deletion	3934	2.77994e-29	-	BraA09g018370.3.1C	-	-	-	AT1G59530:basic leucine-zipper 4	-	-
ICF45227	A09	4680895	4680895	insertion	1413	2.79444e-29	BraA09g008310.3.1C	BraA09g008300.3.1C	-	-	AT5G64270:splicing factor, putative	AT5G64220:Calmodulin-binding transcription activator protein with CG-1 and Ankyrin domains	-	-
DCF21312	A10	13541183	13541796	deletion	613	2.83218e-29	BraA10g018220.3.1C	-	-	-	AT5G60450:auxin response factor 4	-	-	-
DCF15840	A01	8037551	8038570	deletion	1019	3.02518e-29	-	BraA01g015100.3.1C	-	-	-	AT4G24400:CBL-interacting protein kinase 8	-	-
DCF37551	A03	25876169	25876451	deletion	282	3.05347e-29	BraA03g051160.3.1C	-	-	-	AT4G22690:cytochrome P450, family 706, subfamily A, polypeptide 1	-	-	-
DCF994	A02	20969676	20971412	deletion	1736	3.34821e-29	BraA02g031750.3.1C	-	-	-	NA:NA	-	-	-
ICF42466	A09	15312185	15312185	insertion	5756	3.4553e-29	BraA09g023740.3.1C	BraA09g023750.3.1C	-	-	NA:NA	NA:NA	-	-
DCF30826	A08	2293899	2298935	deletion	5036	3.70329e-29	BraA08g003170.3.1C	BraA08g003180.3.1C	BraA08g003180.3.1C	BraA08g003180.3.1C	NA:NA	NA:NA	NA:NA	NA:NA
ICF9074	A03	1788919	1788919	insertion	1415	3.78784e-29	BraA03g004280.3.1C	-	-	-	AT5G10160:Thioesterase superfamily protein	-	-	-
DCF37589	A03	12368896	12369601	deletion	705	3.95667e-29	BraA03g025330.3.1C	BraA03g025340.3.1C	-	-	AT2G27490:dephospho-CoA kinase family	AT2G27480:Calcium-binding EF-hand family protein	-	-
DCF19630	A10	1126221	1132318	deletion	6097	4.11686e-29	BraA10g002180.3.1C	BraA10g002190.3.1C	BraA10g002190.3.1C	BraA10g002190.3.1C	NA:NA	AT1G03670:ankyrin repeat family protein	AT1G03670:ankyrin repeat family protein	AT1G03670:ankyrin repeat family protein
DCF10498	A09	17105852	17106104	deletion	252	4.35833e-29	BraA09g025990.3.1C	-	-	-	NA:NA	-	-	-
ICF15763	A04	1041182	1041182	insertion	863	4.39515e-29	BraA04g001840.3.1C	-	-	-	AT3G60650:unknown protein; Has 10 Blast hits to 10 proteins in 5 species: Archae - 0; Bacteria - 0; Metazoa - 0; Fungi - 0; Plants - 10; Viruses - 0; Other Eukaryotes - 0 (source: NCBI BLink).	-	-	-
ICF39736	A09	11003482	11003482	insertion	2272	4.68989e-29	BraA09g018160.3.1C	-	-	-	NA:NA	-	-	-
DCF41012	A03	12154855	12161961	deletion	7106	4.69234e-29	BraA03g024950.3.1C	-	-	-	AT2G28930:protein kinase 1B	-	-	-
ICF16958	A04	1880069	1880069	insertion	2291	4.90061e-29	BraA04g003290.3.1C	BraA04g003280.3.1C	-	-	AT3G57870:sumo conjugation enzyme 1	AT3G57880:Calcium-dependent lipid-binding (CaLB domain) plant phosphoribosyltransferase family protein	-	-
ICF34868	A01	20526813	20526813	insertion	1740	4.94464e-29	-	-	BraA01g031190.3.1C	-	-	-	AT3G23460:S-adenosyl-L-methionine-dependent methyltransferases superfamily protein	-
DCF40309	A03	1263964	1264640	deletion	676	4.96816e-29	-	BraA03g002950.3.1C	-	-	-	AT5G07200:gibberellin 20-oxidase 3	-	-
ICF1417	A02	13542253	13542253	insertion	4133	5.06223e-29	-	-	BraA02g023750.3.1C	-	-	-	AT1G75830:low-molecular-weight cysteine-rich 67	-
DCF31821	A08	11146694	11147126	deletion	432	5.11593e-29	-	-	BraA08g013460.3.1C	-	-	-	NA:NA	-
DCF41759	A03	6418410	6418747	deletion	337	5.12778e-29	BraA03g014510.3.1C	-	-	-	AT5G53400:HSP20-like chaperones superfamily protein	-	-	-
DCF29376	A08	4896864	4898260	deletion	1396	5.82606e-29	-	-	BraA08g006260.3.1C	-	-	-	AT1G44800:nodulin MtN21 /EamA-like transporter family protein	-
DCF28996	A04	15262298	15267225	deletion	4927	6.81845e-29	BraA04g021400.3.1C	BraA04g021410.3.1C	-	-	AT2G28410:unknown protein; Has 18 Blast hits to 18 proteins in 5 species: Archae - 0; Bacteria - 0; Metazoa - 0; Fungi - 0; Plants - 18; Viruses - 0; Other Eukaryotes - 0 (source: NCBI BLink).	AT2G28430:unknown protein; Has 28 Blast hits to 28 proteins in 12 species: Archae - 0; Bacteria - 0; Metazoa - 0; Fungi - 0; Plants - 28; Viruses - 0; Other Eukaryotes - 0 (source: NCBI BLink).	-	-
ICF5682	A10	16358124	16358124	insertion	611	6.90535e-29	BraA10g023720.3.1C	-	-	-	AT5G15980:Pentatricopeptide repeat (PPR) superfamily protein	-	-	-
ICF18285	A04	9351175	9351175	insertion	1039	7.06113e-29	-	BraA04g012540.3.1C	-	-	-	AT5G39420:CDC2C	-	-
DCF11462	A09	3738903	3739558	deletion	655	7.15627e-29	BraA09g006590.3.1C	BraA09g006580.3.1C	-	-	AT5G23630:phosphate deficiency response 2	AT5G23660:homolog of Medicago truncatula MTN3	-	-
DCF5358	A05	24890031	24892088	deletion	2057	8.33575e-29	-	BraA05g036080.3.1C	-	-	-	AT3G11660:NDR1/HIN1-like 1	-	-
ICF28649	A06	7565132	7565132	insertion	1337	8.49578e-29	-	-	BraA06g014490.3.1C	-	-	-	AT1G18640:3-phosphoserine phosphatase	-
ICF1607	A02	30239387	30239387	insertion	1358	8.63476e-29	-	BraA02g045320.3.1C	-	-	-	AT5G62460:RING/FYVE/PHD zinc finger superfamily protein	-	-
DCF39084	A03	12154856	12161962	deletion	7106	9.23379e-29	BraA03g024950.3.1C	-	-	-	AT2G28930:protein kinase 1B	-	-	-
DCF18319	A01	2430466	2430728	deletion	262	9.58572e-29	BraA01g005070.3.1C	-	-	-	AT4G32940:gamma vacuolar processing enzyme	-	-	-
ICF26921	A06	7514727	7514727	insertion	5891	9.96629e-29	BraA06g014380.3.1C	-	-	-	AT1G18580:galacturonosyltransferase 11	-	-	-
DCF8654	A05	1192976	1201866	deletion	8890	1.02801e-28	-	BraA05g002070.3.1C	-	-	-	AT2G41210:phosphatidylinositol- 4-phosphate 5-kinase 5	-	-
DCF41044	A03	13024164	13025118	deletion	954	1.0351e-28	-	BraA03g026560.3.1C	-	-	-	AT5G50460:secE/sec61-gamma protein transport protein	-	-
ICF43822	A09	10980511	10980511	insertion	619	1.04568e-28	BraA09g018120.3.1C	BraA09g018130.3.1C	-	-	AT1G59730:thioredoxin H-type 7	AT1G59725:DNAJ heat shock family protein	-	-
DCF20464	A10	8954182	8959756	deletion	5574	1.11162e-28	BraA10g011050.3.1C	-	BraA10g011040.3.1C	BraA10g011040.3.1C	NA:NA	-	NA:NA	NA:NA
DCF19933	A10	16164312	16165368	deletion	1056	1.14705e-28	-	BraA10g023260.3.1C	-	-	-	AT5G16560:Homeodomain-like superfamily protein	-	-
DCF39388	A03	31334833	31336297	deletion	1464	1.16881e-28	BraA03g060220.3.1C	-	-	-	AT4G34760:SAUR-like auxin-responsive protein family	-	-	-
ICF2283	A02	25520890	25520890	insertion	265	1.29256e-28	-	BraA02g037800.3.1C	-	-	-	AT3G25710:basic helix-loop-helix 32	-	-
DCF12438	A09	160351	161713	deletion	1362	1.35431e-28	BraA09g000370.3.1C	-	-	-	NA:NA	-	-	-
ICF46053	A09	38696695	38696695	insertion	1550	1.37285e-28	BraA09g054340.3.1C	BraA09g054330.3.1C	-	-	AT2G25130:ARM repeat superfamily protein	AT2G25140:casein lytic proteinase B4	-	-
ICF41664	A09	2752933	2752933	insertion	1077	1.46985e-28	BraA09g004690.3.1C	BraA09g004680.3.1C	-	-	AT5G49470:PAS domain-containing protein tyrosine kinase family protein	AT5G49460:ATP citrate lyase subunit B 2	-	-
ICF34023	A07	24196987	24196987	insertion	575	1.54686e-28	-	BraA07g034840.3.1C	-	-	-	AT1G68910:WPP domain-interacting protein 2	-	-
DCF30357	A08	4896865	4898261	deletion	1396	1.56892e-28	-	-	BraA08g006260.3.1C	-	-	-	AT1G44800:nodulin MtN21 /EamA-like transporter family protein	-
ICF48145	A08	1355568	1355568	insertion	659	1.68376e-28	-	BraA08g001900.3.1C	-	-	-	AT1G53000:Nucleotide-diphospho-sugar transferases superfamily protein	-	-
DCF3421	A02	3276838	3277137	deletion	299	1.87774e-28	-	BraA02g007120.3.1C	-	-	-	AT5G17290:autophagy protein Apg5 family	-	-
DCF38536	A03	494670	499428	deletion	4758	1.89929e-28	BraA03g001230.3.1C	BraA03g001220.3.1C	BraA03g001230.3.1C	BraA03g001230.3.1C	NA:NA	AT5G03455:Rhodanese/Cell cycle control phosphatase superfamily protein	NA:NA	NA:NA
DCF39853	A03	13024162	13025116	deletion	954	1.94333e-28	-	BraA03g026560.3.1C	-	-	-	AT5G50460:secE/sec61-gamma protein transport protein	-	-
ICF51247	A08	21130259	21130259	insertion	8333	1.98331e-28	-	BraA08g031890.3.1C	-	-	-	AT1G11660:heat shock protein 70 (Hsp 70) family protein	-	-
ICF47357	A09	18475478	18475478	insertion	7981	2.03969e-28	-	-	BraA09g027750.3.1C	BraA09g027750.3.1C	-	-	NA:NA	NA:NA
ICF28141	A06	25490239	25490239	insertion	6305	2.20069e-28	BraA06g039510.3.1C	BraA06g039520.3.1C	-	-	AT3G26400:eukaryotic translation initiation factor 4B1	AT3G26370:O-fucosyltransferase family protein	-	-
DCF24342	A06	25867214	25868661	deletion	1447	2.20987e-28	-	BraA06g039980.3.1C	-	-	-	AT3G25670:Leucine-rich repeat (LRR) family protein	-	-
DCF35722	A07	20622751	20623456	deletion	705	2.33211e-28	BraA07g028200.3.1C	-	-	-	AT1G76790:O-methyltransferase family protein	-	-	-
ICF32841	A07	21087361	21087361	insertion	1301	2.46797e-28	BraA07g029090.3.1C	-	-	-	AT1G74660:mini zinc finger 1	-	-	-
ICF2839	A02	7020322	7020322	insertion	62	2.69746e-28	-	BraA02g014010.3.1C	-	-	-	NA:NA	-	-
DCF27160	A04	18368345	18369737	deletion	1392	2.75045e-28	-	BraA04g026720.3.1C	-	-	-	AT2G36026:Ovate family protein	-	-
DCF33718	A07	13778539	13783362	deletion	4823	2.9901e-28	BraA07g015660.3.1C	-	BraA07g015660.3.1C	BraA07g015660.3.1C	AT1G21200:sequence-specific DNA binding transcription factors	-	AT1G21200:sequence-specific DNA binding transcription factors	AT1G21200:sequence-specific DNA binding transcription factors
DCF6511	A05	23297683	23305571	deletion	7888	3.09494e-28	BraA05g032840.3.1C	-	-	-	AT3G15095:unknown protein; FUNCTIONS IN: molecular_function unknown; INVOLVED IN: biological_process unknown; EXPRESSED IN: 22 plant structures; EXPRESSED DURING: 13 growth stages; Has 30201 Blast hits to 17322 proteins in 780 species: Archae - 12; Bacteria - 1396; Metazoa - 17338; Fungi - 3422; Plants - 5037; Viruses - 0; Other Eukaryotes - 2996 (source: NCBI BLink).	-	-	-
DCF6312	A05	19634932	19635824	deletion	892	3.14163e-28	BraA05g026720.3.1C	-	-	-	AT3G21100:RNA-binding (RRM/RBD/RNP motifs) family protein	-	-	-
DCF20338	A10	1126212	1132309	deletion	6097	3.83909e-28	BraA10g002180.3.1C	BraA10g002190.3.1C	BraA10g002190.3.1C	BraA10g002190.3.1C	NA:NA	AT1G03670:ankyrin repeat family protein	AT1G03670:ankyrin repeat family protein	AT1G03670:ankyrin repeat family protein
DCF15157	A01	18149544	18151015	deletion	1471	3.99462e-28	-	BraA01g028430.3.1C	-	-	-	NA:NA	-	-
DCF33899	A07	17219685	17221185	deletion	1500	4.32089e-28	BraA07g021490.3.1C	-	-	-	AT5G42080:dynamin-like protein	-	-	-
DCF22685	A06	28201617	28203724	deletion	2107	4.36232e-28	-	-	BraA06g044340.3.1C	-	-	-	NA:NA	-
DCF13775	A09	25474702	25476801	deletion	2099	4.36617e-28	-	-	BraA09g033720.3.1C	-	-	-	AT1G32240:Homeodomain-like superfamily protein	-
DCF15203	A01	13251714	13259580	deletion	7866	4.86143e-28	BraA01g023290.3.1C	-	-	-	NA:NA	-	-	-
DCF32354	A08	4669448	4670346	deletion	898	5.27631e-28	BraA08g006050.3.1C	BraA08g006040.3.1C	-	-	NA:NA	NA:NA	-	-
DCF27171	A04	20448013	20448238	deletion	225	5.31394e-28	BraA04g030540.3.1C	-	-	-	NA:NA	-	-	-
DCF5118	A05	24993841	24998576	deletion	4735	5.3575e-28	BraA05g036340.3.1C	-	-	-	AT3G11420:Protein of unknown function (DUF604)	-	-	-
ICF6315	A10	14523665	14523665	insertion	335	5.73475e-28	BraA10g019890.3.1C	-	-	-	AT5G20830:sucrose synthase 1	-	-	-
DCF18218	A01	3549851	3552383	deletion	2532	5.93148e-28	BraA01g007330.3.1C	-	-	-	AT4G30320:CAP (Cysteine-rich secretory proteins, Antigen 5, and Pathogenesis-related 1 protein) superfamily protein	-	-	-
ICF43841	A09	10447139	10447139	insertion	262	5.96561e-28	-	BraA09g017350.3.1C	-	-	-	AT1G60790:Plant protein of unknown function (DUF828)	-	-
ICF50132	A08	4066223	4066223	insertion	864	7.41671e-28	BraA08g005440.3.1C	-	-	-	AT1G47240:NRAMP metal ion transporter 2	-	-	-
ICF17847	A04	408888	408888	insertion	4680	7.53365e-28	-	BraA04g000750.3.1C	BraA04g000760.3.1C	BraA04g000760.3.1C	-	AT3G62760:Glutathione S-transferase family protein	AT3G62740:beta glucosidase 7	AT3G62740:beta glucosidase 7
ICF49708	A08	13079406	13079406	insertion	1361	7.98206e-28	-	BraA08g016360.3.1C	-	-	-	AT4G34410:redox responsive transcription factor 1	-	-
ICF49246	A08	7572319	7572319	insertion	806	8.42029e-28	-	BraA08g008960.3.1C	-	-	-	AT1G32361:RING/U-box superfamily protein	-	-
DCF8296	A05	24993842	24998577	deletion	4735	8.63908e-28	BraA05g036340.3.1C	-	-	-	AT3G11420:Protein of unknown function (DUF604)	-	-	-
ICF33648	A07	25134793	25134793	insertion	845	9.98412e-28	BraA07g036630.3.1C	-	-	-	AT1G70950:TPX2 (targeting protein for Xklp2) protein family	-	-	-
ICF41240	A09	29204388	29204388	insertion	891	1.01061e-27	-	BraA09g037900.3.1C	-	-	-	AT1G27850:unknown protein; FUNCTIONS IN: molecular_function unknown; INVOLVED IN: biological_process unknown; LOCATED IN: plasma membrane; EXPRESSED IN: 22 plant structures; EXPRESSED DURING: 13 growth stages; BEST Arabidopsis thaliana protein match is: unknown protein (TAIR:AT2G40070.1); Has 9215 Blast hits to 5316 proteins in 473 species: Archae - 6; Bacteria - 773; Metazoa - 3392; Fungi - 1710…	-	-
ICF16589	A04	1880061	1880061	insertion	2297	1.03066e-27	BraA04g003290.3.1C	BraA04g003280.3.1C	-	-	AT3G57870:sumo conjugation enzyme 1	AT3G57880:Calcium-dependent lipid-binding (CaLB domain) plant phosphoribosyltransferase family protein	-	-
DCF34789	A07	23633243	23636885	deletion	3642	1.05882e-27	BraA07g033740.3.1C	BraA07g033730.3.1C	BraA07g033730.3.1C	BraA07g033730.3.1C	AT1G66440:Cysteine/Histidine-rich C1 domain family protein	NA:NA	NA:NA	NA:NA
DCF5446	A05	19634931	19635823	deletion	892	1.18091e-27	BraA05g026720.3.1C	-	-	-	AT3G21100:RNA-binding (RRM/RBD/RNP motifs) family protein	-	-	-
DCF24426	A06	7578203	7578451	deletion	248	1.26237e-27	BraA06g014510.3.1C	-	-	-	AT1G18690:Galactosyl transferase GMA12/MNN10 family protein	-	-	-
DCF30555	A08	7729419	7730356	deletion	937	1.35565e-27	BraA08g009160.3.1C	-	-	-	NA:NA	-	-	-
DCF27553	A04	14975965	14983168	deletion	7203	1.36819e-27	-	BraA04g020960.3.1C	-	-	-	NA:NA	-	-
DCF36760	A03	8871963	8872219	deletion	256	1.42497e-27	-	BraA03g018850.3.1C	-	-	-	AT2G36190:cell wall invertase 4	-	-
DCF41430	A03	28800770	28801137	deletion	367	1.53193e-27	-	BraA03g056280.3.1C	-	-	-	NA:NA	-	-
ICF28303	A06	22438478	22438478	insertion	4797	1.56675e-27	BraA06g033820.3.1C	-	-	-	AT5G25460:Protein of unknown function, DUF642	-	-	-
DCF19265	A10	14114067	14119239	deletion	5172	1.60816e-27	BraA10g019240.3.1C	BraA10g019230.3.1C	BraA10g019230.3.1C	BraA10g019230.3.1C	AT5G22120:unknown protein; FUNCTIONS IN: molecular_function unknown; INVOLVED IN: biological_process unknown; LOCATED IN: cellular_component unknown; EXPRESSED IN: cultured cell; Has 30201 Blast hits to 17322 proteins in 780 species: Archae - 12; Bacteria - 1396; Metazoa - 17338; Fungi - 3422; Plants - 5037; Viruses - 0; Other Eukaryotes - 2996 (source: NCBI BLink).	AT5G22140:FAD/NAD(P)-binding oxidoreductase family protein	AT5G22140:FAD/NAD(P)-binding oxidoreductase family protein	AT5G22140:FAD/NAD(P)-binding oxidoreductase family protein
ICF19123	A04	14837027	14837027	insertion	532	1.64611e-27	-	BraA04g020740.3.1C	-	-	-	NA:NA	-	-
ICF49926	A08	7585824	7585824	insertion	885	1.74252e-27	BraA08g008990.3.1C	-	-	-	NA:NA	-	-	-
ICF46385	A09	39852372	39852372	insertion	1413	1.7747e-27	-	BraA09g056140.3.1C	-	-	-	AT2G22010:related to KPC1	-	-
ICF30797	A07	5102752	5102752	insertion	1037	1.78205e-27	-	-	BraA07g006120.3.1C	-	-	-	NA:NA	-
DCF3449	A02	5700334	5701885	deletion	1551	1.84342e-27	-	BraA02g011990.3.1C	-	-	-	NA:NA	-	-
ICF178	A02	806299	806299	insertion	3078	1.95985e-27	-	BraA02g001630.3.1C	BraA02g001620.3.1C	-	-	AT5G05170:Cellulose synthase family protein	AT5G05690:Cytochrome P450 superfamily protein	-
DCF14911	A09	4750398	4751859	deletion	1461	2.06727e-27	BraA09g008440.3.1C	-	-	-	AT5G64600:O-fucosyltransferase family protein	-	-	-
DCF21380	A10	8954190	8959764	deletion	5574	2.46207e-27	BraA10g011050.3.1C	-	BraA10g011040.3.1C	BraA10g011040.3.1C	NA:NA	-	NA:NA	NA:NA
DCF16756	A01	4408187	4412998	deletion	4811	2.55482e-27	BraA01g008810.3.1C	BraA01g008800.3.1C	BraA01g008810.3.1C	BraA01g008810.3.1C	NA:NA	AT4G28560:ROP-interactive CRIB motif-containing protein 7	NA:NA	NA:NA
ICF42764	A09	26965374	26965374	insertion	3728	2.62482e-27	BraA09g035290.3.1C	-	-	-	AT1G30660:nucleic acid binding;nucleic acid binding	-	-	-
DCF16551	A01	4819372	4821655	deletion	2283	2.70929e-27	-	BraA01g009450.3.1C	-	-	-	AT4G18250:receptor serine/threonine kinase, putative	-	-
ICF7267	A10	18472942	18472942	insertion	7259	2.77493e-27	-	-	BraA10g028640.3.1C	BraA10g028640.3.1C	-	-	NA:NA	NA:NA
DCF6705	A05	24890029	24892086	deletion	2057	2.8836e-27	-	BraA05g036080.3.1C	-	-	-	AT3G11660:NDR1/HIN1-like 1	-	-
ICF33954	A07	13494908	13494908	insertion	2178	2.93751e-27	-	BraA07g015250.3.1C	-	-	-	AT1G22160:Protein of unknown function (DUF581)	-	-
ICF23298	A05	15982816	15982816	insertion	7219	3.05333e-27	-	-	BraA05g022660.3.1C	-	-	-	NA:NA	-
ICF42247	A09	7269775	7269775	insertion	7546	3.25566e-27	BraA09g012790.3.1C	-	-	-	AT2G20710:Tetratricopeptide repeat (TPR)-like superfamily protein	-	-	-
ICF4352	A02	23948846	23948846	insertion	3528	3.31144e-27	-	BraA02g035720.3.1C	-	-	-	NA:NA	-	-
DCF371	A02	11449589	11451950	deletion	2361	3.6023e-27	-	BraA02g020400.3.1C	-	-	-	AT1G70550:Protein of Unknown Function (DUF239)	-	-
DCF10889	A09	41047622	41048224	deletion	602	3.7423e-27	BraA09g058650.3.1C	-	-	-	AT1G17380:jasmonate-zim-domain protein 5	-	-	-
ICF45632	A09	15312179	15312179	insertion	5792	4.00675e-27	BraA09g023740.3.1C	BraA09g023750.3.1C	-	-	NA:NA	NA:NA	-	-
ICF14385	A03	19605127	19605127	insertion	3224	4.19461e-27	BraA03g039950.3.1C	-	-	-	AT3G20910:nuclear factor Y, subunit A9	-	-	-
ICF12508	A03	6995230	6995230	insertion	3104	4.27542e-27	-	-	BraA03g015690.3.1C	-	-	-	AT5G51100:Fe superoxide dismutase 2	-
ICF4388	A02	4614673	4614673	insertion	13377	4.37861e-27	-	BraA02g009860.3.1C	BraA02g009850.3.1C	-	-	AT5G22330:P-loop containing nucleoside triphosphate hydrolases superfamily protein	AT5G22300:nitrilase 4	-
DCF14718	A09	4750397	4751858	deletion	1461	4.37982e-27	BraA09g008440.3.1C	-	-	-	AT5G64600:O-fucosyltransferase family protein	-	-	-
DCF18509	A01	18149545	18151016	deletion	1471	4.48349e-27	-	BraA01g028430.3.1C	-	-	-	NA:NA	-	-
DCF1018	A02	11449588	11451949	deletion	2361	4.63332e-27	-	BraA02g020400.3.1C	-	-	-	AT1G70550:Protein of Unknown Function (DUF239)	-	-
DCF4041	A02	14646202	14647659	deletion	1457	4.85238e-27	BraA02g025230.3.1C	BraA02g025240.3.1C	-	-	AT1G78172:unknown protein; FUNCTIONS IN: molecular_function unknown; INVOLVED IN: biological_process unknown; LOCATED IN: cellular_component unknown; Has 30201 Blast hits to 17322 proteins in 780 species: Archae - 12; Bacteria - 1396; Metazoa - 17338; Fungi - 3422; Plants - 5037; Viruses - 0; Other Eukaryotes - 2996 (source: NCBI BLink).	AT1G78240:S-adenosyl-L-methionine-dependent methyltransferases superfamily protein	-	-
DCF38608	A03	556297	562411	deletion	6114	5.21216e-27	BraA03g001350.3.1C	BraA03g001350.3.1C	BraA03g001350.3.1C	BraA03g001350.3.1C	NA:NA	NA:NA	NA:NA	NA:NA
ICF3766	A02	25453066	25453066	insertion	675	5.27383e-27	-	BraA02g037700.3.1C	-	-	-	NA:NA	-	-
DCF34706	A07	25432390	25433022	deletion	632	5.51122e-27	BraA07g037270.3.1C	-	-	-	AT1G71830:somatic embryogenesis receptor-like kinase 1	-	-	-
DCF299	A02	23528924	23533541	deletion	4617	5.53313e-27	BraA02g034960.3.1C	BraA02g034950.3.1C	-	-	NA:NA	NA:NA	-	-
ICF12158	A03	7359548	7359548	insertion	3575	5.6675e-27	BraA03g016030.3.1C	BraA03g016020.3.1C	-	-	AT2G30050:transducin family protein / WD-40 repeat family protein	AT2G30040:mitogen-activated protein kinase kinase kinase 14	-	-
ICF44988	A09	25752314	25752314	insertion	885	5.81402e-27	BraA09g034010.3.1C	BraA09g034020.3.1C	-	-	NA:NA	NA:NA	-	-
ICF23358	A05	2390536	2390536	insertion	2561	5.94215e-27	-	BraA05g004720.3.1C	-	-	-	AT2G44810:alpha/beta-Hydrolases superfamily protein	-	-
DCF28631	A04	5887512	5888774	deletion	1262	6.17501e-27	-	-	BraA04g008960.3.1C	-	-	-	AT4G13770:cytochrome P450, family 83, subfamily A, polypeptide 1	-
ICF14086	A03	29210129	29210129	insertion	831	6.19002e-27	BraA03g056860.3.1C	-	-	-	AT4G30470:NAD(P)-binding Rossmann-fold superfamily protein	-	-	-
DCF38834	A03	8557943	8558210	deletion	267	6.29496e-27	BraA03g018280.3.1C	-	-	-	AT2G34930:disease resistance family protein / LRR family protein	-	-	-
ICF15296	A03	5309107	5309107	insertion	1033	6.5829e-27	-	BraA03g012440.3.1C	-	-	-	AT5G57520:zinc finger protein 2	-	-
DCF27728	A04	17160429	17165045	deletion	4616	6.95442e-27	-	-	BraA04g024330.3.1C	BraA04g024330.3.1C	-	-	AT2G32480:ARABIDOPSIS SERIN PROTEASE	AT2G32480:ARABIDOPSIS SERIN PROTEASE
DCF11234	A09	18827735	18833447	deletion	5712	7.12681e-27	-	BraA09g028270.3.1C	-	-	-	NA:NA	-	-
DCF37089	A03	28363522	28364999	deletion	1477	7.24013e-27	-	BraA03g055610.3.1C	-	-	-	AT4G28570:Long-chain fatty alcohol dehydrogenase family protein	-	-
DCF16501	A01	12625222	12630487	deletion	5265	7.28934e-27	BraA01g022600.3.1C	BraA01g022590.3.1C	BraA01g022600.3.1C	BraA01g022600.3.1C	NA:NA	AT3G51090:Protein of unknown function (DUF1640)	NA:NA	NA:NA
DCF25640	A06	28585917	28589151	deletion	3234	7.33761e-27	BraA06g045030.3.1C	-	-	-	NA:NA	-	-	-
ICF47539	A09	9729265	9729265	insertion	1052	7.52381e-27	BraA09g016430.3.1C	-	-	-	NA:NA	-	-	-
DCF20584	A10	13579628	13579998	deletion	370	8.2205e-27	BraA10g018330.3.1C	BraA10g018310.3.1C	BraA10g018320.3.1C	-	AT5G60600:4-hydroxy-3-methylbut-2-enyl diphosphate synthase	AT5G60580:RING/U-box superfamily protein	AT5G60590:DHBP synthase RibB-like alpha/beta domain	-
ICF1657	A02	30239395	30239395	insertion	1358	8.82895e-27	-	BraA02g045320.3.1C	-	-	-	AT5G62460:RING/FYVE/PHD zinc finger superfamily protein	-	-
DCF6795	A05	22093238	22093814	deletion	576	8.83063e-27	BraA05g030780.3.1C	BraA05g030760.3.1C	-	-	NA:NA	AT3G17520:Late embryogenesis abundant protein (LEA) family protein	-	-
ICF25478	A06	5187159	5187159	insertion	311	8.83353e-27	-	BraA06g009520.3.1C	-	-	-	NA:NA	-	-
DCF610	A02	3538505	3539868	deletion	1363	1.04698e-26	BraA02g007690.3.1C	-	-	-	NA:NA	-	-	-
DCF26670	A04	5887515	5888778	deletion	1263	1.14026e-26	-	-	BraA04g008960.3.1C	-	-	-	AT4G13770:cytochrome P450, family 83, subfamily A, polypeptide 1	-
ICF7051	A10	11275653	11275653	insertion	2689	1.204e-26	BraA10g014300.3.1C	-	-	-	AT5G56060:Domain of unknown function (DUF2431)	-	-	-
ICF28391	A06	4062613	4062613	insertion	805	1.21254e-26	-	-	BraA06g007310.3.1C	-	-	-	AT1G10750:Protein of Unknown Function (DUF239)	-
ICF8052	A10	13971795	13971795	insertion	523	1.25555e-26	-	BraA10g018960.3.1C	-	-	-	AT5G22500:fatty acid reductase 1	-	-
ICF22935	A05	21299364	21299364	insertion	2289	1.28103e-26	-	BraA05g029310.3.1C	-	-	-	AT3G18730:tetratricopeptide repeat (TPR)-containing protein	-	-
ICF41679	A09	28447452	28447452	insertion	89	1.29179e-26	-	-	BraA09g037030.3.1C	-	-	-	NA:NA	-
DCF2374	A02	23479113	23480123	deletion	1010	1.29429e-26	BraA02g034850.3.1C	-	-	-	NA:NA	-	-	-
ICF13471	A03	16042596	16042596	insertion	1444	1.32848e-26	-	BraA03g032680.3.1C	-	-	-	AT3G05800:AtBS1(activation-tagged BRI1 suppressor 1)-interacting factor 1	-	-
ICF21583	A05	2390533	2390533	insertion	2545	1.40609e-26	-	BraA05g004720.3.1C	-	-	-	AT2G44810:alpha/beta-Hydrolases superfamily protein	-	-
DCF34341	A07	14754129	14755339	deletion	1210	1.45173e-26	BraA07g017360.3.1C	-	-	-	NA:NA	-	-	-
DCF12629	A09	41047621	41048223	deletion	602	1.46922e-26	BraA09g058650.3.1C	-	-	-	AT1G17380:jasmonate-zim-domain protein 5	-	-	-
ICF21503	A05	20576092	20576092	insertion	659	1.49597e-26	-	BraA05g028210.3.1C	-	-	-	NA:NA	-	-
ICF25751	A06	5222971	5222971	insertion	366	1.74428e-26	BraA06g009590.3.1C	-	-	-	AT1G12030:Protein of unknown function (DUF506)	-	-	-
DCF23313	A06	17780933	17781195	deletion	262	1.75449e-26	BraA06g026310.3.1C	-	-	-	AT5G61990:Pentatricopeptide repeat (PPR) superfamily protein	-	-	-
DCF19996	A10	17319530	17319892	deletion	362	1.7658e-26	BraA10g025900.3.1C	-	-	-	AT5G12850:CCCH-type zinc finger protein with ARM repeat domain	-	-	-
ICF33436	A07	21719843	21719843	insertion	394	1.77785e-26	-	BraA07g030350.3.1C	-	-	-	AT1G71820:SEC6	-	-
DCF39102	A03	13713827	13717316	deletion	3489	1.95373e-26	-	BraA03g027880.3.1C	-	-	-	AT4G11460:cysteine-rich RLK (RECEPTOR-like protein kinase) 30	-	-
ICF22724	A05	7653257	7653257	insertion	1478	2.1216e-26	BraA05g013870.3.1C	BraA05g013880.3.1C	-	-	AT2G30940:Protein kinase superfamily protein	AT2G30930:unknown protein; FUNCTIONS IN: molecular_function unknown; INVOLVED IN: biological_process unknown; LOCATED IN: chloroplast, plasma membrane, membrane; EXPRESSED IN: 24 plant structures; EXPRESSED DURING: 14 growth stages; BEST Arabidopsis thaliana protein match is: unknown protein (TAIR:AT1G06540.1); Has 194 Blast hits to 176 proteins in 78 species: Archae - 0; Bacteria - 101; Metazoa …	-	-
DCF10884	A09	25339945	25340630	deletion	685	2.36914e-26	BraA09g033520.3.1C	BraA09g033530.3.1C	-	-	NA:NA	NA:NA	-	-
DCF36416	A07	15726180	15726883	deletion	703	2.471e-26	-	-	BraA07g019060.3.1C	-	-	-	NA:NA	-
ICF29083	A06	22810955	22810955	insertion	304	2.54192e-26	-	BraA06g034470.3.1C	BraA06g034480.3.1C	-	-	AT5G26690:Heavy metal transport/detoxification superfamily protein	AT5G26680:5'-3' exonuclease family protein	-
DCF33739	A07	12512142	12515004	deletion	2862	2.69924e-26	-	BraA07g013750.3.1C	-	-	-	NA:NA	-	-
DCF12451	A09	2220176	2220473	deletion	297	2.92083e-26	-	BraA09g003760.3.1C	-	-	-	AT3G28857:basic helix-loop-helix (bHLH) DNA-binding family protein	-	-
DCF21244	A10	20088270	20088793	deletion	523	3.04754e-26	-	BraA10g032390.3.1C	-	-	-	NA:NA	-	-
DCF37826	A03	10156373	10157769	deletion	1396	3.14123e-26	BraA03g021300.3.1C	BraA03g021290.3.1C	-	-	AT2G40116:Phosphoinositide-specific phospholipase C family protein	AT2G40095:Alpha/beta hydrolase related protein	-	-
DCF16116	A01	14937337	14942030	deletion	4693	3.35828e-26	BraA01g025430.3.1C	-	-	-	AT3G46580:methyl-CPG-binding domain protein 5	-	-	-
DCF28441	A04	20448010	20448235	deletion	225	3.57518e-26	BraA04g030540.3.1C	-	-	-	NA:NA	-	-	-
DCF2700	A02	13047429	13050090	deletion	2661	3.66557e-26	BraA02g023020.3.1C	-	-	-	AT1G74480:RWP-RK domain-containing protein	-	-	-
ICF46979	A09	29204390	29204390	insertion	891	3.66925e-26	-	BraA09g037900.3.1C	-	-	-	AT1G27850:unknown protein; FUNCTIONS IN: molecular_function unknown; INVOLVED IN: biological_process unknown; LOCATED IN: plasma membrane; EXPRESSED IN: 22 plant structures; EXPRESSED DURING: 13 growth stages; BEST Arabidopsis thaliana protein match is: unknown protein (TAIR:AT2G40070.1); Has 9215 Blast hits to 5316 proteins in 473 species: Archae - 6; Bacteria - 773; Metazoa - 3392; Fungi - 1710…	-	-
DCF29992	A08	15415041	15417997	deletion	2956	3.67847e-26	BraA08g020360.3.1C	-	-	-	NA:NA	-	-	-
DCF15283	A01	550054	555112	deletion	5058	3.86073e-26	BraA01g001130.3.1C	-	-	-	AT4G37840:hexokinase-like 3	-	-	-
ICF4759	A02	9537700	9537700	insertion	616	4.11793e-26	-	BraA02g017800.3.1C	-	-	-	AT1G67090:ribulose bisphosphate carboxylase small chain 1A	-	-
DCF37184	A03	8949815	8953454	deletion	3639	4.72612e-26	-	BraA03g018980.3.1C	-	-	-	NA:NA	-	-
DCF28798	A04	3197157	3197766	deletion	609	4.73347e-26	-	BraA04g005340.3.1C	-	-	-	NA:NA	-	-
DCF9076	A09	7716990	7718466	deletion	1476	4.92028e-26	BraA09g013490.3.1C	-	-	-	AT1G63420:Arabidopsis thaliana protein of unknown function (DUF821)	-	-	-
ICF29928	A07	23197959	23197959	insertion	6661	5.27246e-26	BraA07g032970.3.1C	BraA07g032960.3.1C	-	-	AT1G66370:myb domain protein 113	AT1G66360:Calcium-dependent lipid-binding (CaLB domain) family protein	-	-
ICF21444	A05	13085913	13085913	insertion	5569	5.43692e-26	-	BraA05g020600.3.1C	-	-	-	AT1G48450:Protein of unknown function (DUF760)	-	-
DCF39642	A03	2209626	2211122	deletion	1496	5.60457e-26	-	BraA03g005260.3.1C	-	-	-	AT5G12050:unknown protein; BEST Arabidopsis thaliana protein match is: unknown protein (TAIR:AT3G13980.1); Has 1807 Blast hits to 1807 proteins in 277 species: Archae - 0; Bacteria - 0; Metazoa - 736; Fungi - 347; Plants - 385; Viruses - 0; Other Eukaryotes - 339 (source: NCBI BLink).	-	-
DCF9737	A09	37203669	37203929	deletion	260	5.90753e-26	BraA09g051200.3.1C	-	-	-	NA:NA	-	-	-
DCF12031	A09	3728860	3729222	deletion	362	6.73358e-26	-	BraA09g006570.3.1C	-	-	-	AT5G23710:DNA binding;DNA-directed RNA polymerases	-	-
ICF5771	A10	10235589	10235589	insertion	7819	7.007e-26	BraA10g012640.3.1C	-	-	-	AT5G54250:cyclic nucleotide-gated cation channel 4	-	-	-
ICF41634	A09	10369309	10369309	insertion	2512	7.1169e-26	BraA09g017210.3.1C	BraA09g017200.3.1C	-	-	NA:NA	AT1G60720:RNA-directed DNA polymerase (reverse transcriptase)-related family protein	-	-
ICF15864	A04	16318133	16318133	insertion	261	8.02814e-26	-	BraA04g022960.3.1C	-	-	-	AT2G30600:BTB/POZ domain-containing protein	-	-
DCF35307	A07	14739218	14740428	deletion	1210	8.40226e-26	BraA07g017340.3.1C	-	-	-	AT5G67030:zeaxanthin epoxidase (ZEP) (ABA1)	-	-	-
DCF24935	A06	8400345	8405483	deletion	5138	8.52787e-26	-	BraA06g015860.3.1C	BraA06g015870.3.1C	BraA06g015870.3.1C	-	AT1G19910:ATPase, F0/V0 complex, subunit C protein	AT1G19940:glycosyl hydrolase 9B5	AT1G19940:glycosyl hydrolase 9B5
DCF1950	A02	22229793	22236717	deletion	6924	8.88201e-26	-	BraA02g033280.3.1C	-	-	-	NA:NA	-	-
DCF12440	A09	25474699	25476800	deletion	2101	9.20667e-26	-	-	BraA09g033720.3.1C	-	-	-	AT1G32240:Homeodomain-like superfamily protein	-
ICF47420	A09	15746962	15746962	insertion	2269	1.13269e-25	BraA09g024150.3.1C	-	-	-	AT2G02180:tobamovirus multiplication protein 3	-	-	-
DCF38230	A03	8557946	8558213	deletion	267	1.20385e-25	BraA03g018280.3.1C	-	-	-	AT2G34930:disease resistance family protein / LRR family protein	-	-	-
DCF17204	A01	8909926	8916685	deletion	6759	1.21476e-25	BraA01g016710.3.1C	BraA01g016700.3.1C	-	-	NA:NA	AT4G26010:Peroxidase superfamily protein	-	-
DCF835	A02	13047431	13050093	deletion	2662	1.23413e-25	BraA02g023020.3.1C	-	-	-	AT1G74480:RWP-RK domain-containing protein	-	-	-
DCF18056	A01	4408185	4412996	deletion	4811	1.24822e-25	BraA01g008810.3.1C	BraA01g008800.3.1C	BraA01g008810.3.1C	BraA01g008810.3.1C	NA:NA	AT4G28560:ROP-interactive CRIB motif-containing protein 7	NA:NA	NA:NA
ICF14732	A03	31117641	31117641	insertion	4863	1.29025e-25	-	BraA03g059820.3.1C	BraA03g059830.3.1C	BraA03g059830.3.1C	-	AT4G34250:3-ketoacyl-CoA synthase 16	NA:NA	NA:NA
DCF12437	A09	160351	161675	deletion	1324	1.35867e-25	BraA09g000370.3.1C	-	-	-	NA:NA	-	-	-
DCF13594	A09	533009	534034	deletion	1025	1.37269e-25	BraA09g000920.3.1C	-	-	-	AT4G00960:Protein kinase superfamily protein	-	-	-
ICF35288	A01	10316296	10316296	insertion	1132	1.42684e-25	BraA01g019160.3.1C	-	-	-	AT4G17360:Formyl transferase	-	-	-
ICF18274	A04	19387252	19387252	insertion	1334	1.58231e-25	BraA04g028530.3.1C	-	-	-	AT2G39130:Transmembrane amino acid transporter family protein	-	-	-
DCF38450	A03	25038415	25040690	deletion	2275	1.67874e-25	BraA03g049890.3.1C	-	-	-	AT4G20235:cytochrome P450, family 71, subfamily A, polypeptide 28	-	-	-
DCF38995	A03	8949814	8953453	deletion	3639	1.81775e-25	-	BraA03g018980.3.1C	-	-	-	NA:NA	-	-
DCF14827	A09	24309280	24317871	deletion	8591	2.01332e-25	BraA09g032290.3.1C	-	-	-	AT1G33980:Smg-4/UPF3 family protein	-	-	-
ICF6160	A10	19840259	19840259	insertion	2256	2.02217e-25	-	BraA10g031890.3.1C	-	-	-	NA:NA	-	-
DCF20965	A10	14114069	14119241	deletion	5172	2.12349e-25	BraA10g019240.3.1C	BraA10g019230.3.1C	BraA10g019230.3.1C	BraA10g019230.3.1C	AT5G22120:unknown protein; FUNCTIONS IN: molecular_function unknown; INVOLVED IN: biological_process unknown; LOCATED IN: cellular_component unknown; EXPRESSED IN: cultured cell; Has 30201 Blast hits to 17322 proteins in 780 species: Archae - 12; Bacteria - 1396; Metazoa - 17338; Fungi - 3422; Plants - 5037; Viruses - 0; Other Eukaryotes - 2996 (source: NCBI BLink).	AT5G22140:FAD/NAD(P)-binding oxidoreductase family protein	AT5G22140:FAD/NAD(P)-binding oxidoreductase family protein	AT5G22140:FAD/NAD(P)-binding oxidoreductase family protein
DCF29950	A08	4895337	4895598	deletion	261	2.19062e-25	-	BraA08g006260.3.1C	-	-	-	AT1G44800:nodulin MtN21 /EamA-like transporter family protein	-	-
DCF34116	A07	8726907	8728314	deletion	1407	2.33035e-25	BraA07g008810.3.1C	-	-	-	AT3G24330:O-Glycosyl hydrolases family 17 protein	-	-	-
ICF680	A02	10104041	10104041	insertion	4062	2.48345e-25	-	BraA02g018590.3.1C	-	-	-	AT1G68230:Reticulon family protein	-	-
DCF21801	A06	7578204	7578452	deletion	248	2.63698e-25	BraA06g014510.3.1C	-	-	-	AT1G18690:Galactosyl transferase GMA12/MNN10 family protein	-	-	-
DCF9324	A09	31795939	31798057	deletion	2118	2.64562e-25	BraA09g042020.3.1C	-	-	-	AT1G22220:F-box family protein	-	-	-
ICF44709	A09	10046489	10046489	insertion	408	2.68165e-25	BraA09g016820.3.1C	-	BraA09g016810.3.1C	-	AT1G61420:S-locus lectin protein kinase family protein	-	NA:NA	-
DCF32402	A08	2826886	2831960	deletion	5074	2.7994e-25	BraA08g003950.3.1C	-	BraA08g003960.3.1C	BraA08g003960.3.1C	AT1G49300:RAB GTPase homolog G3E	-	NA:NA	NA:NA
DCF37984	A03	28363524	28365001	deletion	1477	2.86669e-25	-	BraA03g055610.3.1C	-	-	-	AT4G28570:Long-chain fatty alcohol dehydrogenase family protein	-	-
DCF618	A02	5700336	5701886	deletion	1550	2.89562e-25	-	BraA02g011990.3.1C	-	-	-	NA:NA	-	-
DCF14649	A09	19236281	19251925	deletion	15644	2.95414e-25	-	BraA09g028830.3.1C	-	-	-	NA:NA	-	-
ICF35080	A01	4551783	4551783	insertion	845	2.98035e-25	-	BraA01g009030.3.1C	-	-	-	AT4G17510:ubiquitin C-terminal hydrolase 3	-	-
DCF19959	A10	11898127	11898492	deletion	365	3.02325e-25	BraA10g015220.3.1C	BraA10g015210.3.1C	-	-	AT5G57020:myristoyl-CoA:protein N-myristoyltransferase	AT5G57015:casein kinase I-like 12	-	-
DCF3208	A02	14769298	14772529	deletion	3231	3.1714e-25	BraA02g025400.3.1C	BraA02g025410.3.1C	-	-	NA:NA	AT1G78580:trehalose-6-phosphate synthase	-	-
DCF22322	A06	3449423	3450481	deletion	1058	3.23627e-25	BraA06g005940.3.1C	-	BraA06g005950.3.1C	-	AT1G08880:Histone superfamily protein	-	AT1G08890:Major facilitator superfamily protein	-
ICF21537	A05	3830758	3830758	insertion	2882	3.34535e-25	-	-	BraA05g007380.3.1C	-	-	-	AT2G38120:Transmembrane amino acid transporter family protein	-
ICF3239	A02	17007659	17007659	insertion	2119	3.5257e-25	BraA02g028580.3.1C	-	-	-	NA:NA	-	-	-
DCF23061	A06	28201619	28203727	deletion	2108	3.54042e-25	-	-	BraA06g044340.3.1C	-	-	-	NA:NA	-
ICF46502	A09	44331323	44331323	insertion	343	3.86082e-25	BraA09g065650.3.1C	BraA09g065640.3.1C	-	-	AT1G04750:vesicle-associated membrane protein 721	AT1G04860:ubiquitin-specific protease 2	-	-
DCF16300	A01	13992509	13993895	deletion	1386	3.87967e-25	BraA01g024270.3.1C	-	-	-	NA:NA	-	-	-
DCF36149	A07	13778542	13783365	deletion	4823	3.98439e-25	BraA07g015660.3.1C	-	BraA07g015660.3.1C	BraA07g015660.3.1C	AT1G21200:sequence-specific DNA binding transcription factors	-	AT1G21200:sequence-specific DNA binding transcription factors	AT1G21200:sequence-specific DNA binding transcription factors
ICF11207	A03	1709928	1709928	insertion	4971	4.04549e-25	BraA03g004110.3.1C	-	-	-	AT5G09810:actin 7	-	-	-
DCF31307	A08	7729422	7730359	deletion	937	4.06216e-25	BraA08g009160.3.1C	-	-	-	NA:NA	-	-	-
ICF5562	A10	14143484	14143484	insertion	260	4.51859e-25	BraA10g019270.3.1C	-	-	-	AT5G22090:Protein of unknown function (DUF3049)	-	-	-
DCF21018	A10	9363977	9368180	deletion	4203	4.53757e-25	BraA10g011540.3.1C	BraA10g011530.3.1C	BraA10g011530.3.1C	BraA10g011530.3.1C	AT5G53030:unknown protein; CONTAINS InterPro DOMAIN/s: Protein of unknown function DUF688 (InterPro:IPR007789); BEST Arabidopsis thaliana protein match is: unknown protein (TAIR:AT4G27810.1); Has 35333 Blast hits to 34131 proteins in 2444 species: Archae - 798; Bacteria - 22429; Metazoa - 974; Fungi - 991; Plants - 531; Viruses - 0; Other Eukaryotes - 9610 (source: NCBI BLink).	NA:NA	NA:NA	NA:NA
ICF47016	A09	10369305	10369305	insertion	2155	4.57515e-25	BraA09g017210.3.1C	BraA09g017200.3.1C	-	-	NA:NA	AT1G60720:RNA-directed DNA polymerase (reverse transcriptase)-related family protein	-	-
DCF20849	A10	8954187	8959761	deletion	5574	4.59076e-25	BraA10g011050.3.1C	-	BraA10g011040.3.1C	BraA10g011040.3.1C	NA:NA	-	NA:NA	NA:NA
DCF22055	A06	17780935	17781197	deletion	262	4.85294e-25	BraA06g026310.3.1C	-	-	-	AT5G61990:Pentatricopeptide repeat (PPR) superfamily protein	-	-	-
ICF40909	A09	4680894	4680894	insertion	1409	5.07195e-25	BraA09g008310.3.1C	BraA09g008300.3.1C	-	-	AT5G64270:splicing factor, putative	AT5G64220:Calmodulin-binding transcription activator protein with CG-1 and Ankyrin domains	-	-
ICF6746	A10	8629256	8629256	insertion	2299	5.14766e-25	BraA10g010680.3.1C	BraA10g010690.3.1C	-	-	AT5G51880:2-oxoglutarate (2OG) and Fe(II)-dependent oxygenase superfamily protein	AT5G51890:Peroxidase superfamily protein	-	-
DCF8902	A09	43727416	43729053	deletion	1637	5.3055e-25	BraA09g064320.3.1C	BraA09g064300.3.1C	-	-	AT1G07440:NAD(P)-binding Rossmann-fold superfamily protein	AT1G07480:Transcription factor IIA, alpha/beta subunit	-	-
DCF988	A02	3538503	3539865	deletion	1362	5.48921e-25	BraA02g007690.3.1C	-	-	-	NA:NA	-	-	-
ICF51275	A08	7572320	7572320	insertion	806	5.56711e-25	-	BraA08g008960.3.1C	-	-	-	AT1G32361:RING/U-box superfamily protein	-	-
DCF28183	A04	11363610	11363950	deletion	340	5.88988e-25	BraA04g015590.3.1C	-	-	-	AT5G37490:ARM repeat superfamily protein	-	-	-
DCF16771	A01	3581948	3585454	deletion	3506	6.01003e-25	-	BraA01g007400.3.1C	-	-	-	AT4G30210:P450 reductase 2	-	-
DCF3074	A02	17977220	17978229	deletion	1009	6.38387e-25	BraA02g029690.3.1C	-	-	-	AT4G10450:Ribosomal protein L6 family	-	-	-
DCF9960	A09	24737566	24746349	deletion	8783	6.42311e-25	BraA09g032770.3.1C	BraA09g032760.3.1C	BraA09g032770.3.1C	BraA09g032770.3.1C	NA:NA	NA:NA	NA:NA	NA:NA
ICF3856	A02	7686303	7686303	insertion	500	6.44084e-25	BraA02g015040.3.1C	-	-	-	AT5G53200:Homeodomain-like superfamily protein	-	-	-
DCF25686	A06	3628886	3630326	deletion	1440	6.51053e-25	BraA06g006350.3.1C	BraA06g006370.3.1C	BraA06g006360.3.1C	BraA06g006360.3.1C	NA:NA	AT1G09440:Protein kinase superfamily protein	NA:NA	NA:NA
DCF33968	A07	14739217	14740426	deletion	1209	6.52604e-25	BraA07g017340.3.1C	-	-	-	AT5G67030:zeaxanthin epoxidase (ZEP) (ABA1)	-	-	-
DCF20255	A10	13579624	13579994	deletion	370	6.59051e-25	BraA10g018330.3.1C	BraA10g018310.3.1C	BraA10g018320.3.1C	-	AT5G60600:4-hydroxy-3-methylbut-2-enyl diphosphate synthase	AT5G60580:RING/U-box superfamily protein	AT5G60590:DHBP synthase RibB-like alpha/beta domain	-
DCF37146	A03	28427298	28427560	deletion	262	6.9205e-25	-	BraA03g055710.3.1C	-	-	-	AT4G28830:S-adenosyl-L-methionine-dependent methyltransferases superfamily protein	-	-
ICF40437	A09	123039	123039	insertion	1369	7.19567e-25	BraA09g000300.3.1C	-	-	-	AT4G01245:FUNCTIONS IN: molecular_function unknown; INVOLVED IN: biological_process unknown; LOCATED IN: endomembrane system; BEST Arabidopsis thaliana protein match is: RING/U-box superfamily protein (TAIR:AT4G01270.1); Has 30201 Blast hits to 17322 proteins in 780 species: Archae - 12; Bacteria - 1396; Metazoa - 17338; Fungi - 3422; Plants - 5037; Viruses - 0; Other Eukaryotes - 2996 (source: N…	-	-	-
ICF37577	A01	5823134	5823134	insertion	641	7.51315e-25	-	BraA01g011060.3.1C	-	-	-	AT4G19970:CONTAINS InterPro DOMAIN/s: Nucleotide-diphospho-sugar transferase, predicted (InterPro:IPR005069); BEST Arabidopsis thaliana protein match is: Nucleotide-diphospho-sugar transferase family protein (TAIR:AT5G44820.1); Has 801 Blast hits to 466 proteins in 35 species: Archae - 0; Bacteria - 0; Metazoa - 2; Fungi - 0; Plants - 750; Viruses - 0; Other Eukaryotes - 49 (source: NCBI BLink).	-	-
DCF32680	A07	14492471	14497572	deletion	5101	8.71526e-25	BraA07g016890.3.1C	BraA07g016890.3.1C	BraA07g016890.3.1C	BraA07g016890.3.1C	NA:NA	NA:NA	NA:NA	NA:NA
DCF24287	A06	28201623	28203730	deletion	2107	8.81957e-25	-	-	BraA06g044340.3.1C	-	-	-	NA:NA	-
ICF27789	A06	8068805	8068805	insertion	704	8.8249e-25	-	BraA06g015320.3.1C	-	-	-	AT1G19450:Major facilitator superfamily protein	-	-
DCF12369	A09	25913084	25914102	deletion	1018	8.94606e-25	BraA09g034200.3.1C	-	-	-	NA:NA	-	-	-
ICF14108	A03	26329234	26329234	insertion	1716	9.10184e-25	-	BraA03g052010.3.1C	-	-	-	AT4G23560:glycosyl hydrolase 9B15	-	-
DCF14792	A09	16892710	16895076	deletion	2366	9.10523e-25	-	BraA09g025700.3.1C	-	-	-	AT4G05090:Inositol monophosphatase family protein	-	-
DCF39563	A03	2891440	2892050	deletion	610	9.25126e-25	BraA03g006790.3.1C	BraA03g006780.3.1C	-	-	AT5G15140:Galactose mutarotase-like superfamily protein	AT5G15130:WRKY DNA-binding protein 72	-	-
DCF41666	A03	23909538	23911048	deletion	1510	9.54485e-25	-	BraA03g047840.3.1C	-	-	-	AT4G17050:ureidoglycine aminohydrolase	-	-
DCF37956	A03	12368895	12369592	deletion	697	9.80478e-25	BraA03g025330.3.1C	BraA03g025340.3.1C	-	-	AT2G27490:dephospho-CoA kinase family	AT2G27480:Calcium-binding EF-hand family protein	-	-
ICF19164	A04	11750293	11750293	insertion	1536	1.00328e-24	BraA04g016220.3.1C	-	-	-	AT5G40930:translocase of outer membrane 20-4	-	-	-
DCF39116	A03	16037043	16039730	deletion	2687	1.0271e-24	-	BraA03g032670.3.1C	-	-	-	NA:NA	-	-
DCF38197	A03	2209624	2211120	deletion	1496	1.03843e-24	-	BraA03g005260.3.1C	-	-	-	AT5G12050:unknown protein; BEST Arabidopsis thaliana protein match is: unknown protein (TAIR:AT3G13980.1); Has 1807 Blast hits to 1807 proteins in 277 species: Archae - 0; Bacteria - 0; Metazoa - 736; Fungi - 347; Plants - 385; Viruses - 0; Other Eukaryotes - 339 (source: NCBI BLink).	-	-
ICF39959	A09	35707624	35707624	insertion	1048	1.05398e-24	BraA09g048220.3.1C	BraA09g048230.3.1C	-	-	AT3G56340:Ribosomal protein S26e family protein	AT3G56350:Iron/manganese superoxide dismutase family protein	-	-
ICF29484	A07	20109754	20109754	insertion	5861	1.10445e-24	BraA07g027250.3.1C	BraA07g027240.3.1C	-	-	AT1G79050:recA DNA recombination family protein	AT1G79090:FUNCTIONS IN: molecular_function unknown; INVOLVED IN: biological_process unknown; LOCATED IN: cellular_component unknown; EXPRESSED IN: 25 plant structures; EXPRESSED DURING: 15 growth stages; CONTAINS InterPro DOMAIN/s: Topoisomerase II-associated protein PAT1 (InterPro:IPR019167); BEST Arabidopsis thaliana protein match is: Topoisomerase II-associated protein PAT1 (TAIR:AT3G22270.1);…	-	-
ICF4397	A02	5175874	5175874	insertion	614	1.11032e-24	-	BraA02g010730.3.1C	-	-	-	AT5G59880:actin depolymerizing factor 3	-	-
ICF44322	A09	39852367	39852367	insertion	1409	1.11511e-24	-	BraA09g056140.3.1C	-	-	-	AT2G22010:related to KPC1	-	-
ICF8757	A10	15418356	15418356	insertion	1365	1.13482e-24	BraA10g021630.3.1C	-	-	-	AT5G18525:protein serine/threonine kinases;protein tyrosine kinases;ATP binding;protein kinases	-	-	-
ICF30717	A07	23197960	23197960	insertion	6651	1.15651e-24	BraA07g032970.3.1C	BraA07g032960.3.1C	-	-	AT1G66370:myb domain protein 113	AT1G66360:Calcium-dependent lipid-binding (CaLB domain) family protein	-	-
DCF25199	A06	3628887	3630327	deletion	1440	1.18555e-24	BraA06g006350.3.1C	BraA06g006370.3.1C	BraA06g006360.3.1C	BraA06g006360.3.1C	NA:NA	AT1G09440:Protein kinase superfamily protein	NA:NA	NA:NA
DCF8801	A09	24031539	24036845	deletion	5306	1.19316e-24	BraA09g031930.3.1C	BraA09g031920.3.1C	BraA09g031930.3.1C	BraA09g031930.3.1C	NA:NA	NA:NA	NA:NA	NA:NA
ICF13222	A03	12988646	12988646	insertion	206	1.37214e-24	BraA03g026480.3.1C	BraA03g026490.3.1C	-	-	AT5G50320:radical SAM domain-containing protein / GCN5-related N-acetyltransferase (GNAT) family protein	AT5G50340:ATP-dependent peptidases;nucleotide binding;serine-type endopeptidases;DNA helicases;ATP binding;damaged DNA binding;nucleoside-triphosphatases	-	-
ICF36736	A01	4815815	4815815	insertion	703	1.40321e-24	BraA01g009440.3.1C	-	-	-	AT4G17980:NAC domain containing protein 71	-	-	-
DCF10969	A09	24031545	24036851	deletion	5306	1.4159e-24	BraA09g031930.3.1C	BraA09g031920.3.1C	BraA09g031930.3.1C	BraA09g031930.3.1C	NA:NA	NA:NA	NA:NA	NA:NA
DCF16107	A01	26138075	26138337	deletion	262	1.44846e-24	BraA01g039480.3.1C	-	-	-	AT3G12880:Plant invertase/pectin methylesterase inhibitor superfamily protein	-	-	-
DCF28623	A04	1162054	1162708	deletion	654	1.54027e-24	-	BraA04g002060.3.1C	BraA04g002070.3.1C	-	-	AT3G60350:ARABIDILLO-2	AT3G61090:Putative endonuclease or glycosyl hydrolase	-
DCF1302	A02	26078935	26081388	deletion	2453	1.63214e-24	BraA02g038490.3.1C	BraA02g038480.3.1C	-	-	AT3G26820:Esterase/lipase/thioesterase family protein	AT3G26820:Esterase/lipase/thioesterase family protein	-	-
DCF6292	A05	23297682	23305570	deletion	7888	1.8457e-24	BraA05g032840.3.1C	-	-	-	AT3G15095:unknown protein; FUNCTIONS IN: molecular_function unknown; INVOLVED IN: biological_process unknown; EXPRESSED IN: 22 plant structures; EXPRESSED DURING: 13 growth stages; Has 30201 Blast hits to 17322 proteins in 780 species: Archae - 12; Bacteria - 1396; Metazoa - 17338; Fungi - 3422; Plants - 5037; Viruses - 0; Other Eukaryotes - 2996 (source: NCBI BLink).	-	-	-
DCF33524	A07	14492477	14497578	deletion	5101	1.85442e-24	BraA07g016890.3.1C	BraA07g016890.3.1C	BraA07g016890.3.1C	BraA07g016890.3.1C	NA:NA	NA:NA	NA:NA	NA:NA
DCF1688	A02	11449587	11451948	deletion	2361	1.94906e-24	-	BraA02g020400.3.1C	-	-	-	AT1G70550:Protein of Unknown Function (DUF239)	-	-
ICF47108	A09	4821641	4821641	insertion	843	2.03739e-24	-	BraA09g008560.3.1C	-	-	-	AT5G64750:Integrase-type DNA-binding superfamily protein	-	-
DCF17161	A01	14000799	14002157	deletion	1358	2.05724e-24	-	-	BraA01g024290.3.1C	-	-	-	AT3G48610:non-specific phospholipase C6	-
ICF33409	A07	22222098	22222098	insertion	2987	2.07671e-24	BraA07g031270.3.1C	-	-	-	AT1G69440:Argonaute family protein	-	-	-
DCF10177	A09	18817884	18818630	deletion	746	2.11524e-24	BraA09g028240.3.1C	-	-	-	AT4G11030:AMP-dependent synthetase and ligase family protein	-	-	-
DCF29828	A08	11146695	11147127	deletion	432	2.41006e-24	-	-	BraA08g013460.3.1C	-	-	-	NA:NA	-
ICF16104	A04	19789219	19789219	insertion	725	2.46975e-24	BraA04g029240.3.1C	-	-	-	AT2G40180:phosphatase 2C5	-	-	-
ICF40614	A09	9953278	9953278	insertion	1422	2.48583e-24	-	-	BraA09g016690.3.1C	-	-	-	AT1G61730:DNA-binding storekeeper protein-related transcriptional regulator	-
DCF14356	A09	16892712	16895078	deletion	2366	2.61991e-24	-	BraA09g025700.3.1C	-	-	-	AT4G05090:Inositol monophosphatase family protein	-	-
DCF7746	A05	1192974	1201864	deletion	8890	2.65613e-24	-	BraA05g002070.3.1C	-	-	-	AT2G41210:phosphatidylinositol- 4-phosphate 5-kinase 5	-	-
DCF40394	A03	577356	578242	deletion	886	2.6793e-24	BraA03g001370.3.1C	BraA03g001380.3.1C	-	-	AT5G03730:Protein kinase superfamily protein	AT5G03760:Nucleotide-diphospho-sugar transferases superfamily protein	-	-
DCF37542	A03	4375033	4376803	deletion	1770	3.08019e-24	-	BraA03g010220.3.1C	-	-	-	AT5G22120:unknown protein; FUNCTIONS IN: molecular_function unknown; INVOLVED IN: biological_process unknown; LOCATED IN: cellular_component unknown; EXPRESSED IN: cultured cell; Has 30201 Blast hits to 17322 proteins in 780 species: Archae - 12; Bacteria - 1396; Metazoa - 17338; Fungi - 3422; Plants - 5037; Viruses - 0; Other Eukaryotes - 2996 (source: NCBI BLink).	-	-
DCF421	A02	271780	273441	deletion	1661	3.20603e-24	BraA02g000460.3.1C	-	-	-	AT5G02220:unknown protein; Has 30201 Blast hits to 17322 proteins in 780 species: Archae - 12; Bacteria - 1396; Metazoa - 17338; Fungi - 3422; Plants - 5037; Viruses - 0; Other Eukaryotes - 2996 (source: NCBI BLink).	-	-	-
ICF45245	A09	18274554	18274554	insertion	827	3.24749e-24	-	-	BraA09g027540.3.1C	-	-	-	AT4G11655:Uncharacterised protein family (UPF0497)	-
ICF2431	A02	213420	213420	insertion	617	3.24806e-24	-	BraA02g000340.3.1C	-	-	-	AT5G01200:Duplicated homeodomain-like superfamily protein	-	-
ICF31380	A07	21473935	21473935	insertion	5809	3.25626e-24	-	-	BraA07g029960.3.1C	-	-	-	AT1G72790:hydroxyproline-rich glycoprotein family protein	-
DCF5786	A05	20889944	20894437	deletion	4493	3.29698e-24	BraA05g028620.3.1C	-	-	-	NA:NA	-	-	-
ICF30342	A07	20717940	20717940	insertion	1062	3.40561e-24	-	BraA07g028400.3.1C	-	-	-	AT1G76360:Protein kinase superfamily protein	-	-
DCF28521	A04	11363613	11363953	deletion	340	3.42376e-24	BraA04g015590.3.1C	-	-	-	AT5G37490:ARM repeat superfamily protein	-	-	-
DCF16819	A01	2430468	2430730	deletion	262	3.46162e-24	BraA01g005070.3.1C	-	-	-	AT4G32940:gamma vacuolar processing enzyme	-	-	-
DCF11630	A09	13804118	13808790	deletion	4672	3.59964e-24	-	BraA09g021730.3.1C	-	-	-	AT5G45370:nodulin MtN21 /EamA-like transporter family protein	-	-
DCF16973	A01	13179076	13179331	deletion	255	3.67735e-24	-	-	BraA01g023200.3.1C	-	-	-	AT3G50310:mitogen-activated protein kinase kinase kinase 20	-
ICF20534	A05	1822862	1822862	insertion	250	3.71293e-24	-	-	BraA05g003450.3.1C	-	-	-	AT2G43140:basic helix-loop-helix (bHLH) DNA-binding superfamily protein	-
ICF35810	A01	24384092	24384092	insertion	613	3.77429e-24	BraA01g036530.3.1C	-	-	-	AT3G16860:COBRA-like protein 8 precursor	-	-	-
ICF19027	A04	11774621	11774621	insertion	241	3.91492e-24	BraA04g016250.3.1C	-	-	-	AT2G21060:glycine-rich protein 2B	-	-	-
ICF22428	A05	17895731	17895731	insertion	1902	4.05288e-24	BraA05g024610.3.1C	-	-	-	AT3G23070:CRM family member 3A	-	-	-
DCF26993	A04	5793888	5794779	deletion	891	4.21798e-24	BraA04g008870.3.1C	-	-	-	AT4G13840:HXXXD-type acyl-transferase family protein	-	-	-
DCF19994	A10	18126975	18127385	deletion	410	4.26941e-24	-	BraA10g027780.3.1C	BraA10g027780.3.1C	BraA10g027780.3.1C	-	AT5G10140:K-box region and MADS-box transcription factor family protein	AT5G10140:K-box region and MADS-box transcription factor family protein	AT5G10140:K-box region and MADS-box transcription factor family protein
ICF29949	A07	8742852	8742852	insertion	808	4.48561e-24	-	BraA07g008830.3.1C	BraA07g008840.3.1C	-	-	AT3G24315:Sec20 family protein	NA:NA	-
DCF13374	A09	43549722	43552892	deletion	3170	4.63953e-24	-	BraA09g063920.3.1C	-	-	-	AT1G08200:UDP-D-apiose/UDP-D-xylose synthase 2	-	-
DCF14589	A09	533013	534037	deletion	1024	4.78665e-24	BraA09g000920.3.1C	-	-	-	AT4G00960:Protein kinase superfamily protein	-	-	-
DCF1204	A02	22229795	22236719	deletion	6924	5.06658e-24	-	BraA02g033280.3.1C	-	-	-	NA:NA	-	-
ICF44373	A09	41617309	41617309	insertion	7033	5.28842e-24	-	BraA09g059840.3.1C	-	-	-	AT1G15150:MATE efflux family protein	-	-
DCF38391	A03	12368898	12369595	deletion	697	5.34042e-24	BraA03g025330.3.1C	BraA03g025340.3.1C	-	-	AT2G27490:dephospho-CoA kinase family	AT2G27480:Calcium-binding EF-hand family protein	-	-
DCF28817	A04	3197161	3197770	deletion	609	5.34603e-24	-	BraA04g005340.3.1C	-	-	-	NA:NA	-	-
ICF11084	A03	7342871	7342871	insertion	2573	5.66982e-24	-	-	BraA03g016000.3.1C	-	-	-	NA:NA	-
DCF12436	A09	45028086	45029631	deletion	1545	6.28962e-24	BraA09g067100.3.1C	BraA09g067110.3.1C	-	-	AT1G01610:glycerol-3-phosphate acyltransferase 4	AT1G01620:plasma membrane intrinsic protein 1C	-	-
ICF14255	A03	36640225	36640225	insertion	809	6.34688e-24	-	-	BraA03g065500.3.1C	BraA03g065500.3.1C	-	-	NA:NA	NA:NA
ICF43874	A09	9510488	9510488	insertion	4873	6.35632e-24	-	BraA09g016180.3.1C	-	-	-	AT1G62500:Bifunctional inhibitor/lipid-transfer protein/seed storage 2S albumin superfamily protein	-	-
ICF26103	A06	23283216	23283216	insertion	4201	6.51244e-24	BraA06g035280.3.1C	-	-	-	AT5G27110:Tetratricopeptide repeat (TPR)-like superfamily protein	-	-	-
ICF6439	A10	15591706	15591706	insertion	709	6.67899e-24	BraA10g021980.3.1C	BraA10g021990.3.1C	-	-	AT5G18150:Methyltransferase-related protein	AT5G18140:Chaperone DnaJ-domain superfamily protein	-	-
DCF17989	A01	25938695	25939678	deletion	983	6.71934e-24	BraA01g039050.3.1C	-	-	-	AT3G13432:unknown protein; FUNCTIONS IN: molecular_function unknown; INVOLVED IN: biological_process unknown; LOCATED IN: endomembrane system; Has 3 Blast hits to 3 proteins in 2 species: Archae - 0; Bacteria - 0; Metazoa - 0; Fungi - 0; Plants - 3; Viruses - 0; Other Eukaryotes - 0 (source: NCBI BLink).	-	-	-
DCF22632	A06	25408517	25413286	deletion	4769	6.75193e-24	BraA06g039380.3.1C	-	BraA06g039380.3.1C	BraA06g039380.3.1C	AT3G26590:MATE efflux family protein	-	AT3G26590:MATE efflux family protein	AT3G26590:MATE efflux family protein
ICF7445	A10	11782470	11782470	insertion	1259	7.45823e-24	-	BraA10g015040.3.1C	-	-	-	AT5G56900:CwfJ-like family protein / zinc finger (CCCH-type) family protein	-	-
ICF39905	A09	4828103	4828103	insertion	2657	7.66717e-24	-	BraA09g008570.3.1C	-	-	-	AT5G64790:O-Glycosyl hydrolases family 17 protein	-	-
DCF6428	A05	28374566	28380341	deletion	5775	8.13253e-24	BraA05g043280.3.1C	BraA05g043300.3.1C	BraA05g043290.3.1C	BraA05g043290.3.1C	AT3G04280:response regulator 22	NA:NA	NA:NA	NA:NA
ICF35683	A01	18314419	18314419	insertion	4468	8.17954e-24	-	BraA01g028600.3.1C	-	-	-	NA:NA	-	-
DCF28803	A04	21217444	21218474	deletion	1030	8.47184e-24	BraA04g032050.3.1C	BraA04g032060.3.1C	-	-	AT2G44510:CDK inhibitor P21 binding protein	AT2G44450:beta glucosidase 15	-	-
DCF39256	A03	30211882	30218407	deletion	6525	9.27542e-24	-	BraA03g058490.3.1C	-	-	-	AT4G32770:tocopherol cyclase, chloroplast / vitamin E deficient 1 (VTE1) / sucrose export defective 1 (SXD1)	-	-
ICF22532	A05	5227859	5227859	insertion	830	9.71845e-24	BraA05g009750.3.1C	BraA05g009730.3.1C	-	-	AT2G35420:RING/U-box superfamily protein	AT2G35450:catalytics;hydrolases	-	-
ICF44854	A09	44270949	44270949	insertion	897	9.7367e-24	BraA09g065490.3.1C	-	-	-	AT1G05230:homeodomain GLABROUS 2	-	-	-
DCF5696	A05	28374565	28380340	deletion	5775	1.14705e-23	BraA05g043280.3.1C	BraA05g043300.3.1C	BraA05g043290.3.1C	BraA05g043290.3.1C	AT3G04280:response regulator 22	NA:NA	NA:NA	NA:NA
ICF51488	A08	2932854	2932854	insertion	3022	1.14827e-23	BraA08g004100.3.1C	-	-	-	AT1G49000:unknown protein; FUNCTIONS IN: molecular_function unknown; INVOLVED IN: biological_process unknown; LOCATED IN: chloroplast; EXPRESSED IN: stem; BEST Arabidopsis thaliana protein match is: unknown protein (TAIR:AT3G18560.1); Has 105 Blast hits to 105 proteins in 13 species: Archae - 0; Bacteria - 0; Metazoa - 0; Fungi - 0; Plants - 105; Viruses - 0; Other Eukaryotes - 0 (source: NCBI BL…	-	-	-
DCF28895	A04	19403865	19413769	deletion	9904	1.169e-23	-	BraA04g028560.3.1C	-	-	-	AT2G39200:Seven transmembrane MLO family protein	-	-
ICF13285	A03	7419207	7419207	insertion	620	1.24996e-23	BraA03g016090.3.1C	-	-	-	AT2G30230:unknown protein; FUNCTIONS IN: molecular_function unknown; INVOLVED IN: biological_process unknown; LOCATED IN: endomembrane system; BEST Arabidopsis thaliana protein match is: unknown protein (TAIR:AT1G06980.1); Has 167 Blast hits to 167 proteins in 14 species: Archae - 0; Bacteria - 0; Metazoa - 0; Fungi - 0; Plants - 167; Viruses - 0; Other Eukaryotes - 0 (source: NCBI BLink).	-	-	-
DCF41952	Scaffold0923	42463	43198	deletion	735	1.26381e-23	BraAnng003640.3.1C	-	-	-	AT3G01940:Protein of unknown function (DUF 3339)	-	-	-
ICF29030	A06	26948238	26948238	insertion	4497	1.31141e-23	BraA06g041770.3.1C	-	-	-	AT2G01450:MAP kinase 17	-	-	-
DCF31224	A08	1415927	1416760	deletion	833	1.36021e-23	BraA08g001990.3.1C	-	-	-	NA:NA	-	-	-
ICF5555	A10	11782469	11782469	insertion	2671	1.41763e-23	-	BraA10g015040.3.1C	-	-	-	AT5G56900:CwfJ-like family protein / zinc finger (CCCH-type) family protein	-	-
DCF18555	A01	3581947	3585453	deletion	3506	1.42383e-23	-	BraA01g007400.3.1C	-	-	-	AT4G30210:P450 reductase 2	-	-
ICF13317	A03	31117645	31117645	insertion	4858	1.55904e-23	-	BraA03g059820.3.1C	BraA03g059830.3.1C	BraA03g059830.3.1C	-	AT4G34250:3-ketoacyl-CoA synthase 16	NA:NA	NA:NA
DCF21000	A10	16164315	16165370	deletion	1055	1.56795e-23	-	BraA10g023260.3.1C	-	-	-	AT5G16560:Homeodomain-like superfamily protein	-	-
ICF17580	A04	19555439	19555439	insertion	649	1.62938e-23	BraA04g028810.3.1C	-	-	-	AT2G39560:Putative membrane lipoprotein	-	-	-
ICF22178	A05	26133128	26133128	insertion	266	1.68597e-23	BraA05g039030.3.1C	-	BraA05g039020.3.1C	-	AT3G07510:unknown protein; FUNCTIONS IN: molecular_function unknown; INVOLVED IN: biological_process unknown; LOCATED IN: cellular_component unknown; EXPRESSED IN: 22 plant structures; EXPRESSED DURING: 13 growth stages; BEST Arabidopsis thaliana protein match is: unknown protein (TAIR:AT2G01580.1); Has 133 Blast hits to 133 proteins in 14 species: Archae - 0; Bacteria - 4; Metazoa - 0; Fungi - 0…	-	AT3G07525:autophagocytosis-associated family protein	-
DCF32905	A07	28058156	28059456	deletion	1300	1.69009e-23	-	BraA07g042380.3.1C	-	-	-	AT1G78510:solanesyl diphosphate synthase 1	-	-
DCF39082	A03	6215734	6217090	deletion	1356	1.78405e-23	-	BraA03g014180.3.1C	-	-	-	AT5G54160:O-methyltransferase 1	-	-
ICF48337	A08	11123871	11123871	insertion	123	1.79326e-23	BraA08g013440.3.1C	-	-	-	AT4G18440:L-Aspartase-like family protein	-	-	-
DCF13909	A09	24737571	24746354	deletion	8783	1.86332e-23	BraA09g032770.3.1C	BraA09g032760.3.1C	BraA09g032770.3.1C	BraA09g032770.3.1C	NA:NA	NA:NA	NA:NA	NA:NA
ICF5961	A10	15591705	15591705	insertion	709	1.88852e-23	BraA10g021980.3.1C	BraA10g021990.3.1C	-	-	AT5G18150:Methyltransferase-related protein	AT5G18140:Chaperone DnaJ-domain superfamily protein	-	-
ICF25981	A06	15741012	15741012	insertion	4468	2.00077e-23	BraA06g023900.3.1C	-	-	-	NA:NA	-	-	-
ICF31150	A07	1356906	1356906	insertion	3113	2.11453e-23	BraA07g001820.3.1C	-	-	-	NA:NA	-	-	-
DCF8702	A05	26651887	26656559	deletion	4672	2.16298e-23	BraA05g039890.3.1C	-	-	-	AT3G06390:Uncharacterised protein family (UPF0497)	-	-	-
DCF18082	A01	18651926	18652546	deletion	620	2.28077e-23	BraA01g029020.3.1C	-	-	-	AT1G60770:Tetratricopeptide repeat (TPR)-like superfamily protein	-	-	-
DCF8009	A05	1192970	1201860	deletion	8890	2.36318e-23	-	BraA05g002070.3.1C	-	-	-	AT2G41210:phosphatidylinositol- 4-phosphate 5-kinase 5	-	-
DCF25642	A06	20908963	20909765	deletion	802	2.4086e-23	-	BraA06g031140.3.1C	-	-	-	AT2G17760:Eukaryotic aspartyl protease family protein	-	-
DCF213	A02	13047430	13050092	deletion	2662	2.46402e-23	BraA02g023020.3.1C	-	-	-	AT1G74480:RWP-RK domain-containing protein	-	-	-
DCF26778	A04	21217447	21218477	deletion	1030	2.5114e-23	BraA04g032050.3.1C	BraA04g032060.3.1C	-	-	AT2G44510:CDK inhibitor P21 binding protein	AT2G44450:beta glucosidase 15	-	-
DCF40951	A03	12433457	12438342	deletion	4885	2.59649e-23	BraA03g025430.3.1C	-	BraA03g025440.3.1C	BraA03g025440.3.1C	AT2G27180:unknown protein; BEST Arabidopsis thaliana protein match is: unknown protein (TAIR:AT3G11690.1); Has 99 Blast hits to 99 proteins in 14 species: Archae - 0; Bacteria - 0; Metazoa - 0; Fungi - 0; Plants - 99; Viruses - 0; Other Eukaryotes - 0 (source: NCBI BLink).	-	NA:NA	NA:NA
DCF11921	A09	14142897	14147507	deletion	4610	2.62012e-23	BraA09g022150.3.1C	BraA09g022150.3.1C	BraA09g022150.3.1C	BraA09g022150.3.1C	NA:NA	NA:NA	NA:NA	NA:NA
DCF38722	A03	4774614	4775778	deletion	1164	2.77792e-23	-	-	BraA03g011080.3.1C	-	-	-	AT5G59880:actin depolymerizing factor 3	-

## Sheet: Table S7
Table S7. Selection signals in the pak choi morphotype in the aligned regions
TIP id	Chr	Start	End	Type	Length	Fisher's Exact Test	Regions where TIP exists				Othrlogs in A. thalina
							Upstream	Downstream	Gene regions	CDS regions	Upstream	Downstream	Gene regions	CDS regions
ICF28794	A06	499046	499046	insertion	922	3.20307e-34	BraA06g000750.3.1C	BraA06g000760.3.1C	-	-	AT1G55090:carbon-nitrogen hydrolase family protein	AT1G55150:DEA(D/H)-box RNA helicase family protein	-	-
ICF7114	A10	13400480	13400480	insertion	5055	1.03535e-32	-	BraA10g017910.3.1C	-	-	-	AT5G60180:pumilio 19	-	-
ICF6531	A10	18551997	18551997	insertion	1839	3.53708e-31	BraA10g028850.3.1C	-	-	-	AT5G06090:glycerol-3-phosphate acyltransferase 7	-	-	-
DCF23525	A06	9548234	9549256	deletion	1022	2.73897e-30	BraA06g017780.3.1C	BraA06g017770.3.1C	-	-	NA:NA	AT1G21780:BTB/POZ domain-containing protein	-	-
ICF1612	A02	600933	600933	insertion	227	4.8386e-29	-	BraA02g001140.3.1C	-	-	-	AT5G03850:Nucleic acid-binding, OB-fold-like protein	-	-
DCF30837	A08	4844943	4847971	deletion	3028	7.08292e-29	BraA08g006210.3.1C	-	-	-	AT1G43040:SAUR-like auxin-responsive protein family	-	-	-
ICF48391	A08	4674457	4674457	insertion	811	5.178e-28	BraA08g006060.3.1C	BraA08g006050.3.1C	-	-	AT1G44575:Chlorophyll A-B binding family protein	NA:NA	-	-
ICF28716	A06	504453	504453	insertion	1052	7.38804e-28	BraA06g000770.3.1C	-	-	-	AT1G54220:Dihydrolipoamide acetyltransferase, long form protein	-	-	-
DCF31602	A08	4844944	4847972	deletion	3028	1.16654e-27	BraA08g006210.3.1C	-	-	-	AT1G43040:SAUR-like auxin-responsive protein family	-	-	-
DCF30357	A08	4896865	4898261	deletion	1396	1.44594e-27	-	-	BraA08g006260.3.1C	-	-	-	AT1G44800:nodulin MtN21 /EamA-like transporter family protein	-
ICF50674	A08	4581879	4581879	insertion	2139	3.46842e-27	-	BraA08g005940.3.1C	-	-	-	NA:NA	-	-
ICF34927	A01	10316305	10316305	insertion	1130	3.62221e-27	BraA01g019160.3.1C	-	-	-	AT4G17360:Formyl transferase	-	-	-
ICF42675	A09	11263319	11263319	insertion	4823	9.65769e-27	BraA09g018550.3.1C	-	-	-	AT1G58390:Disease resistance protein (CC-NBS-LRR class) family	-	-	-
DCF21855	A06	5404620	5405550	deletion	930	1.10685e-26	BraA06g009960.3.1C	-	-	-	AT1G13730:Nuclear transport factor 2 (NTF2) family protein with RNA binding (RRM-RBD-RNP motifs) domain	-	-	-
DCF29376	A08	4896864	4898260	deletion	1396	4.74491e-26	-	-	BraA08g006260.3.1C	-	-	-	AT1G44800:nodulin MtN21 /EamA-like transporter family protein	-
DCF25807	A06	5404619	5405549	deletion	930	8.1617e-26	BraA06g009960.3.1C	-	-	-	AT1G13730:Nuclear transport factor 2 (NTF2) family protein with RNA binding (RRM-RBD-RNP motifs) domain	-	-	-
ICF32234	A07	4452889	4452889	insertion	2264	9.79605e-26	BraA07g005670.3.1C	-	-	-	AT2G15000:unknown protein; FUNCTIONS IN: molecular_function unknown; INVOLVED IN: biological_process unknown; LOCATED IN: chloroplast; EXPRESSED IN: 22 plant structures; EXPRESSED DURING: 13 growth stages; BEST Arabidopsis thaliana protein match is: unknown protein (TAIR:AT4G34265.2); Has 80 Blast hits to 80 proteins in 11 species: Archae - 0; Bacteria - 0; Metazoa - 0; Fungi - 0; Plants - 80; Vi…	-	-	-
DCF37409	A03	25848834	25851893	deletion	3059	1.11117e-25	BraA03g051110.3.1C	-	-	-	AT4G22620:SAUR-like auxin-responsive protein family	-	-	-
DCF29950	A08	4895337	4895598	deletion	261	1.15941e-25	-	BraA08g006260.3.1C	-	-	-	AT1G44800:nodulin MtN21 /EamA-like transporter family protein	-	-
ICF33423	A07	4017415	4017415	insertion	8590	1.20348e-25	-	BraA07g005250.3.1C	-	-	-	NA:NA	-	-
ICF40738	A09	11263320	11263320	insertion	4823	1.22905e-25	BraA09g018550.3.1C	-	-	-	AT1G58390:Disease resistance protein (CC-NBS-LRR class) family	-	-	-
ICF50862	A08	4581881	4581881	insertion	2139	1.61609e-25	-	BraA08g005940.3.1C	-	-	-	NA:NA	-	-
ICF35408	A01	26121707	26121707	insertion	1708	2.60821e-25	-	-	BraA01g039450.3.1C	BraA01g039450.3.1C	-	-	AT3G12900:2-oxoglutarate (2OG) and Fe(II)-dependent oxygenase superfamily protein	AT3G12900:2-oxoglutarate (2OG) and Fe(II)-dependent oxygenase superfamily protein
DCF21646	A10	641098	641454	deletion	356	3.7082e-25	-	BraA10g001230.3.1C	BraA10g001220.3.1C	-	-	NA:NA	AT1G02430:ADP-ribosylation factor D1B	-
DCF2829	A02	8112694	8113325	deletion	631	5.09939e-25	-	BraA02g015820.3.1C	-	-	-	AT5G52060:BCL-2-associated athanogene 1	-	-
DCF15177	A01	10320307	10320604	deletion	297	5.97282e-25	-	BraA01g019160.3.1C	BraA01g019170.3.1C	-	-	AT4G17360:Formyl transferase	AT4G17350:Plant protein of unknown function (DUF828) with plant pleckstrin homology-like region	-
ICF25751	A06	5222971	5222971	insertion	366	3.60866e-24	BraA06g009590.3.1C	-	-	-	AT1G12030:Protein of unknown function (DUF506)	-	-	-
DCF31791	A08	4669445	4670343	deletion	898	3.85575e-24	BraA08g006050.3.1C	BraA08g006040.3.1C	-	-	NA:NA	NA:NA	-	-
DCF16046	A01	10320308	10320605	deletion	297	4.38679e-24	-	BraA01g019160.3.1C	BraA01g019170.3.1C	-	-	AT4G17360:Formyl transferase	AT4G17350:Plant protein of unknown function (DUF828) with plant pleckstrin homology-like region	-
DCF39686	A03	25848833	25851892	deletion	3059	5.58615e-24	BraA03g051110.3.1C	-	-	-	AT4G22620:SAUR-like auxin-responsive protein family	-	-	-
DCF12664	A09	17151269	17154814	deletion	3545	6.70115e-24	BraA09g026040.3.1C	-	-	-	AT4G04885:PCF11P-similar protein 4	-	-	-
ICF49573	A08	4705397	4705397	insertion	4435	1.10736e-23	BraA08g006100.3.1C	-	-	-	AT1G44170:aldehyde dehydrogenase 3H1	-	-	-
ICF12158	A03	7359548	7359548	insertion	3575	1.15116e-23	BraA03g016030.3.1C	BraA03g016020.3.1C	-	-	AT2G30050:transducin family protein / WD-40 repeat family protein	AT2G30040:mitogen-activated protein kinase kinase kinase 14	-	-
ICF35288	A01	10316296	10316296	insertion	1132	1.25245e-23	BraA01g019160.3.1C	-	-	-	AT4G17360:Formyl transferase	-	-	-
ICF9799	A03	25931406	25931406	insertion	5043	1.79226e-23	BraA03g051280.3.1C	-	-	-	AT4G22780:ACT domain repeat 7	-	-	-
ICF49621	A08	5535330	5535330	insertion	2274	1.92156e-23	BraA08g006940.3.1C	-	BraA08g006950.3.1C	BraA08g006950.3.1C	NA:NA	-	NA:NA	NA:NA
DCF37768	A03	30563479	30565647	deletion	2168	3.21184e-23	BraA03g059090.3.1C	-	-	-	NA:NA	-	-	-
ICF33641	A07	4020980	4020980	insertion	2261	3.22229e-23	BraA07g005260.3.1C	-	-	-	AT2G15760:Protein of unknown function (DUF1645)	-	-	-
DCF37134	A03	6418411	6418748	deletion	337	3.79657e-23	BraA03g014510.3.1C	-	-	-	AT5G53400:HSP20-like chaperones superfamily protein	-	-	-
ICF33594	A07	16701228	16701228	insertion	1337	3.97848e-23	-	BraA07g020590.3.1C	-	-	-	AT5G39900:Small GTP-binding protein	-	-
ICF48804	A08	6251064	6251064	insertion	3280	5.41663e-23	-	-	BraA08g007770.3.1C	BraA08g007770.3.1C	-	-	NA:NA	NA:NA
DCF1703	A02	8115943	8120826	deletion	4883	1.5632e-22	BraA02g015830.3.1C	BraA02g015830.3.1C	BraA02g015830.3.1C	BraA02g015830.3.1C	NA:NA	NA:NA	NA:NA	NA:NA
DCF3540	A02	8115945	8120828	deletion	4883	1.70059e-22	BraA02g015830.3.1C	BraA02g015830.3.1C	BraA02g015830.3.1C	BraA02g015830.3.1C	NA:NA	NA:NA	NA:NA	NA:NA
ICF28260	A06	5823646	5823646	insertion	3491	1.98712e-22	BraA06g010760.3.1C	BraA06g010750.3.1C	-	-	AT1G14580:C2H2-like zinc finger protein	AT1G14570:UBX domain-containing protein	-	-
ICF29002	A06	5823649	5823649	insertion	3484	2.52657e-22	BraA06g010760.3.1C	BraA06g010750.3.1C	-	-	AT1G14580:C2H2-like zinc finger protein	AT1G14570:UBX domain-containing protein	-	-
DCF30886	A08	4868906	4870448	deletion	1542	3.28048e-22	-	BraA08g006250.3.1C	-	-	-	AT1G43630:Protein of unknown function (DUF793)	-	-
ICF23765	A05	17888707	17888707	insertion	504	3.34992e-22	BraA05g024600.3.1C	-	-	-	AT3G23080:Polyketide cyclase/dehydrase and lipid transport superfamily protein	-	-	-
ICF47330	A09	4845117	4845117	insertion	262	5.194e-22	-	BraA09g008630.3.1C	-	-	-	AT5G64990:RAB GTPase homolog H1A	-	-
ICF6580	A10	14539752	14539752	insertion	1307	5.79364e-22	BraA10g019920.3.1C	-	-	-	AT5G20790:unknown protein; FUNCTIONS IN: molecular_function unknown; INVOLVED IN: biological_process unknown; LOCATED IN: endomembrane system; EXPRESSED IN: 11 plant structures; EXPRESSED DURING: LP.04 four leaves visible, 4 anthesis, petal differentiation and expansion stage; BEST Arabidopsis thaliana protein match is: unknown protein (TAIR:AT3G43110.1).	-	-	-
ICF29868	A07	16701227	16701227	insertion	1335	9.50781e-22	-	BraA07g020590.3.1C	-	-	-	AT5G39900:Small GTP-binding protein	-	-
ICF31594	A07	16262983	16262983	insertion	1635	1.14598e-21	BraA07g019760.3.1C	-	-	-	NA:NA	-	-	-
ICF34858	A01	11092335	11092335	insertion	366	1.16329e-21	-	BraA01g020510.3.1C	-	-	-	AT4G16190:Papain family cysteine protease	-	-
ICF42880	A09	9727070	9727070	insertion	934	1.19158e-21	-	BraA09g016430.3.1C	-	-	-	NA:NA	-	-
DCF37146	A03	28427298	28427560	deletion	262	1.67585e-21	-	BraA03g055710.3.1C	-	-	-	AT4G28830:S-adenosyl-L-methionine-dependent methyltransferases superfamily protein	-	-
DCF3113	A02	8112695	8113326	deletion	631	2.01167e-21	-	BraA02g015820.3.1C	-	-	-	AT5G52060:BCL-2-associated athanogene 1	-	-
DCF36671	A03	9040306	9041106	deletion	800	2.05138e-21	BraA03g019120.3.1C	-	-	-	AT2G36880:methionine adenosyltransferase 3	-	-	-
DCF17594	A01	8657697	8662516	deletion	4819	2.37022e-21	-	-	BraA01g016260.3.1C	BraA01g016260.3.1C	-	-	AT4G25560:myb domain protein 18	AT4G25560:myb domain protein 18
DCF19353	A10	641102	641458	deletion	356	3.82147e-21	-	BraA10g001230.3.1C	BraA10g001220.3.1C	-	-	NA:NA	AT1G02430:ADP-ribosylation factor D1B	-
ICF13836	A03	12334073	12334073	insertion	4617	3.83175e-21	-	BraA03g025270.3.1C	-	-	-	AT2G27550:centroradialis	-	-
ICF10857	A03	12334067	12334067	insertion	4617	5.98555e-21	-	BraA03g025270.3.1C	-	-	-	AT2G27550:centroradialis	-	-
DCF9590	A09	17105853	17106105	deletion	252	6.37533e-21	BraA09g025990.3.1C	-	-	-	NA:NA	-	-	-
DCF29779	A08	4868909	4870451	deletion	1542	6.54809e-21	-	BraA08g006250.3.1C	-	-	-	AT1G43630:Protein of unknown function (DUF793)	-	-
ICF12645	A03	22465884	22465884	insertion	7964	7.08803e-21	BraA03g044810.3.1C	-	BraA03g044820.3.1C	BraA03g044820.3.1C	AT5G61460:P-loop containing nucleoside triphosphate hydrolases superfamily protein	-	NA:NA	NA:NA
ICF13497	A03	10436246	10436246	insertion	1440	8.1881e-21	BraA03g021910.3.1C	-	-	-	AT2G41210:phosphatidylinositol- 4-phosphate 5-kinase 5	-	-	-
DCF38084	A03	6418416	6418744	deletion	328	8.36809e-21	BraA03g014510.3.1C	-	-	-	AT5G53400:HSP20-like chaperones superfamily protein	-	-	-
DCF8724	A05	5276392	5282044	deletion	5652	8.49505e-21	-	BraA05g009850.3.1C	BraA05g009860.3.1C	-	-	AT2G35300:Late embryogenesis abundant protein, group 1 protein	AT2G35290:unknown protein; Has 39 Blast hits to 39 proteins in 10 species: Archae - 0; Bacteria - 0; Metazoa - 0; Fungi - 0; Plants - 39; Viruses - 0; Other Eukaryotes - 0 (source: NCBI BLink).	-
DCF40829	A03	7960525	7961987	deletion	1462	8.72993e-21	-	-	BraA03g017120.3.1C	-	-	-	AT2G32340:TraB family protein	-
DCF41759	A03	6418410	6418747	deletion	337	1.1511e-20	BraA03g014510.3.1C	-	-	-	AT5G53400:HSP20-like chaperones superfamily protein	-	-	-
ICF22493	A05	21520545	21520545	insertion	613	1.31863e-20	BraA05g029740.3.1C	-	BraA05g029730.3.1C	-	NA:NA	-	AT3G18370:C2 domain-containing protein	-
ICF49592	A08	4522821	4522821	insertion	1387	1.81249e-20	BraA08g005860.3.1C	-	BraA08g005850.3.1C	-	AT1G45010:TRAM, LAG1 and CLN8 (TLC) lipid-sensing domain containing protein	-	NA:NA	-
ICF42466	A09	15312185	15312185	insertion	5756	1.94057e-20	BraA09g023740.3.1C	BraA09g023750.3.1C	-	-	NA:NA	NA:NA	-	-
ICF11647	A03	22465887	22465887	insertion	7963	2.23633e-20	BraA03g044810.3.1C	-	BraA03g044820.3.1C	BraA03g044820.3.1C	AT5G61460:P-loop containing nucleoside triphosphate hydrolases superfamily protein	-	NA:NA	NA:NA
DCF40045	A03	25936222	25936509	deletion	287	2.72625e-20	-	BraA03g051290.3.1C	-	-	-	AT4G22790:MATE efflux family protein	-	-
ICF47539	A09	9729265	9729265	insertion	1052	2.98761e-20	BraA09g016430.3.1C	-	-	-	NA:NA	-	-	-
DCF11654	A09	17146127	17146436	deletion	309	3.8391e-20	-	BraA09g026040.3.1C	-	-	-	AT4G04885:PCF11P-similar protein 4	-	-
DCF28181	A04	19907495	19907904	deletion	409	3.8642e-20	-	BraA04g029440.3.1C	-	-	-	NA:NA	-	-
DCF18641	A01	18318625	18324620	deletion	5995	4.03908e-20	BraA01g028620.3.1C	BraA01g028610.3.1C	-	-	NA:NA	NA:NA	-	-
ICF24273	A06	8491995	8491995	insertion	1607	4.38957e-20	BraA06g015980.3.1C	-	BraA06g015990.3.1C	-	AT1G20100:unknown protein; FUNCTIONS IN: molecular_function unknown; INVOLVED IN: biological_process unknown; EXPRESSED IN: 24 plant structures; EXPRESSED DURING: 15 growth stages; BEST Arabidopsis thaliana protein match is: unknown protein (TAIR:AT1G75860.1); Has 30201 Blast hits to 17322 proteins in 780 species: Archae - 12; Bacteria - 1396; Metazoa - 17338; Fungi - 3422; Plants - 5037; Viruses…	-	AT1G20110:RING/FYVE/PHD zinc finger superfamily protein	-
ICF11794	A03	30478463	30478463	insertion	7835	4.47401e-20	BraA03g058890.3.1C	-	-	-	AT4G33467:unknown protein; Has 25 Blast hits to 25 proteins in 9 species: Archae - 0; Bacteria - 0; Metazoa - 0; Fungi - 0; Plants - 25; Viruses - 0; Other Eukaryotes - 0 (source: NCBI BLink).	-	-	-
ICF22532	A05	5227859	5227859	insertion	830	4.84138e-20	BraA05g009750.3.1C	BraA05g009730.3.1C	-	-	AT2G35420:RING/U-box superfamily protein	AT2G35450:catalytics;hydrolases	-	-
DCF10498	A09	17105852	17106104	deletion	252	5.18579e-20	BraA09g025990.3.1C	-	-	-	NA:NA	-	-	-
ICF25478	A06	5187159	5187159	insertion	311	5.50921e-20	-	BraA06g009520.3.1C	-	-	-	NA:NA	-	-
ICF16813	A04	15157509	15157509	insertion	1080	6.11889e-20	BraA04g021270.3.1C	-	-	-	AT2G28200:C2H2-type zinc finger family protein	-	-	-
ICF36272	A01	8095339	8095339	insertion	978	6.55233e-20	BraA01g015160.3.1C	-	-	-	AT4G24480:Protein kinase superfamily protein	-	-	-
ICF388	A02	7064016	7064016	insertion	139	7.0785e-20	BraA02g014060.3.1C	-	-	-	AT5G54510:Auxin-responsive GH3 family protein	-	-	-
DCF21564	A10	19001583	19001845	deletion	262	7.23718e-20	BraA10g029880.3.1C	-	-	-	AT5G07290:MEI2-like 4	-	-	-
DCF25956	A06	26125411	26125696	deletion	285	8.52747e-20	BraA06g040400.3.1C	-	-	-	NA:NA	-	-	-
ICF9964	A03	26458646	26458646	insertion	281	1.19762e-19	BraA03g052160.3.1C	BraA03g052170.3.1C	-	-	AT4G23650:calcium-dependent protein kinase 6	AT4G23660:polyprenyltransferase 1	-	-
DCF12105	A09	9474201	9478687	deletion	4486	1.21514e-19	BraA09g016150.3.1C	BraA09g016160.3.1C	BraA09g016150.3.1C	BraA09g016150.3.1C	NA:NA	AT1G62520:unknown protein; BEST Arabidopsis thaliana protein match is: unknown protein (TAIR:AT4G12450.1); Has 388 Blast hits to 388 proteins in 26 species: Archae - 0; Bacteria - 1; Metazoa - 0; Fungi - 8; Plants - 376; Viruses - 0; Other Eukaryotes - 3 (source: NCBI BLink).	NA:NA	NA:NA
DCF38230	A03	8557946	8558213	deletion	267	1.7913e-19	BraA03g018280.3.1C	-	-	-	AT2G34930:disease resistance family protein / LRR family protein	-	-	-
ICF50586	A08	5697461	5697461	insertion	911	1.94319e-19	-	-	BraA08g007140.3.1C	BraA08g007140.3.1C	-	-	NA:NA	NA:NA
DCF39585	A03	28283574	28285857	deletion	2283	2.06803e-19	BraA03g055540.3.1C	BraA03g055530.3.1C	-	-	AT4G28485:DUF679 domain membrane protein 7	AT4G28480:DNAJ heat shock family protein	-	-
ICF21583	A05	2390533	2390533	insertion	2545	2.09271e-19	-	BraA05g004720.3.1C	-	-	-	AT2G44810:alpha/beta-Hydrolases superfamily protein	-	-
ICF1989	A02	327600	327600	insertion	5165	2.51216e-19	-	BraA02g000540.3.1C	-	-	-	AT5G02460:Dof-type zinc finger DNA-binding family protein	-	-
ICF30891	A07	15300693	15300693	insertion	6741	2.53574e-19	BraA07g018320.3.1C	-	-	-	NA:NA	-	-	-
ICF47729	A08	4360206	4360206	insertion	4819	2.86306e-19	-	-	BraA08g005760.3.1C	-	-	-	AT1G45201:triacylglycerol lipase-like 1	-
ICF33328	A07	25134781	25134781	insertion	875	2.87138e-19	BraA07g036630.3.1C	-	-	-	AT1G70950:TPX2 (targeting protein for Xklp2) protein family	-	-	-
ICF40539	A09	9673525	9673525	insertion	2709	2.99812e-19	-	-	BraA09g016360.3.1C	-	-	-	NA:NA	-
DCF16159	A01	25699788	25702536	deletion	2748	3.62012e-19	BraA01g038750.3.1C	BraA01g038740.3.1C	-	-	AT3G13784:cell wall invertase 5	NA:NA	-	-
ICF35613	A01	608840	608840	insertion	4085	3.69163e-19	-	BraA01g001200.3.1C	-	-	-	AT4G37760:squalene epoxidase 3	-	-
DCF38308	A03	28283572	28285855	deletion	2283	3.94442e-19	BraA03g055540.3.1C	BraA03g055530.3.1C	-	-	AT4G28485:DUF679 domain membrane protein 7	AT4G28480:DNAJ heat shock family protein	-	-
ICF45632	A09	15312179	15312179	insertion	5792	4.05602e-19	BraA09g023740.3.1C	BraA09g023750.3.1C	-	-	NA:NA	NA:NA	-	-
ICF9249	A03	26160214	26160214	insertion	4819	4.51654e-19	-	BraA03g051640.3.1C	BraA03g051630.3.1C	-	-	NA:NA	AT4G23130:cysteine-rich RLK (RECEPTOR-like protein kinase) 5	-
ICF49301	A08	8000823	8000823	insertion	1084	6.21862e-19	BraA08g009470.3.1C	-	-	-	NA:NA	-	-	-
ICF23358	A05	2390536	2390536	insertion	2561	8.95558e-19	-	BraA05g004720.3.1C	-	-	-	AT2G44810:alpha/beta-Hydrolases superfamily protein	-	-
DCF38834	A03	8557943	8558210	deletion	267	9.06781e-19	BraA03g018280.3.1C	-	-	-	AT2G34930:disease resistance family protein / LRR family protein	-	-	-
ICF51004	A08	14958214	14958214	insertion	1519	9.20478e-19	BraA08g019450.3.1C	-	-	-	AT4G28300:Protein of unknown function (DUF1421)	-	-	-
ICF28092	A06	23677524	23677524	insertion	3117	1.17174e-18	BraA06g036000.3.1C	-	-	-	AT5G49260:unknown protein; Has 1807 Blast hits to 1807 proteins in 277 species: Archae - 0; Bacteria - 0; Metazoa - 736; Fungi - 347; Plants - 385; Viruses - 0; Other Eukaryotes - 339 (source: NCBI BLink).	-	-	-
ICF28558	A06	23677527	23677527	insertion	3117	1.27142e-18	BraA06g036000.3.1C	-	-	-	AT5G49260:unknown protein; Has 1807 Blast hits to 1807 proteins in 277 species: Archae - 0; Bacteria - 0; Metazoa - 736; Fungi - 347; Plants - 385; Viruses - 0; Other Eukaryotes - 339 (source: NCBI BLink).	-	-	-
ICF34614	A01	608839	608839	insertion	4086	1.41464e-18	-	BraA01g001200.3.1C	-	-	-	AT4G37760:squalene epoxidase 3	-	-
ICF14351	A03	26160208	26160208	insertion	4819	1.44791e-18	-	BraA03g051640.3.1C	BraA03g051630.3.1C	-	-	NA:NA	AT4G23130:cysteine-rich RLK (RECEPTOR-like protein kinase) 5	-
DCF18876	A01	10078255	10078527	deletion	272	1.75874e-18	BraA01g018850.3.1C	BraA01g018830.3.1C	-	-	AT4G28190:Developmental regulator, ULTRAPETALA	AT4G28170:unknown protein; BEST Arabidopsis thaliana protein match is: unknown protein (TAIR:AT1G11120.2); Has 30201 Blast hits to 17322 proteins in 780 species: Archae - 12; Bacteria - 1396; Metazoa - 17338; Fungi - 3422; Plants - 5037; Viruses - 0; Other Eukaryotes - 2996 (source: NCBI BLink).	-	-
DCF17755	A01	25699791	25702539	deletion	2748	2.3819e-18	BraA01g038750.3.1C	BraA01g038740.3.1C	-	-	AT3G13784:cell wall invertase 5	NA:NA	-	-
ICF29928	A07	23197959	23197959	insertion	6661	2.65649e-18	BraA07g032970.3.1C	BraA07g032960.3.1C	-	-	AT1G66370:myb domain protein 113	AT1G66360:Calcium-dependent lipid-binding (CaLB domain) family protein	-	-
ICF8370	A10	15345717	15345717	insertion	405	2.71796e-18	BraA10g021490.3.1C	BraA10g021480.3.1C	-	-	AT5G18680:tubby like protein 11	NA:NA	-	-
ICF32551	A07	9284088	9284088	insertion	7035	2.99582e-18	-	-	BraA07g009490.3.1C	-	-	-	AT3G23760:FUNCTIONS IN: molecular_function unknown; INVOLVED IN: biological_process unknown; LOCATED IN: vacuole; EXPRESSED IN: 20 plant structures; EXPRESSED DURING: 13 growth stages; BEST Arabidopsis thaliana protein match is: transferases, transferring glycosyl groups (TAIR:AT4G14100.1); Has 108 Blast hits to 104 proteins in 19 species: Archae - 0; Bacteria - 0; Metazoa - 8; Fungi - 0; Plants …	-
ICF26447	A06	8342595	8342595	insertion	2271	3.00713e-18	-	BraA06g015810.3.1C	-	-	-	AT1G19870:IQ-domain 32	-	-
ICF10366	A03	5240097	5240097	insertion	4680	3.1686e-18	-	BraA03g012330.3.1C	-	-	-	AT5G57790:unknown protein; Has 13 Blast hits to 11 proteins in 5 species: Archae - 0; Bacteria - 0; Metazoa - 0; Fungi - 0; Plants - 13; Viruses - 0; Other Eukaryotes - 0 (source: NCBI BLink).	-	-
DCF23997	A06	4182984	4188113	deletion	5129	3.3903e-18	BraA06g007580.3.1C	BraA06g007570.3.1C	BraA06g007570.3.1C	BraA06g007570.3.1C	AT1G10657:Plant protein 1589 of unknown function	NA:NA	NA:NA	NA:NA
ICF22428	A05	17895731	17895731	insertion	1902	3.73157e-18	BraA05g024610.3.1C	-	-	-	AT3G23070:CRM family member 3A	-	-	-
ICF37442	A01	10349049	10349049	insertion	889	3.73224e-18	BraA01g019240.3.1C	-	-	-	NA:NA	-	-	-
ICF24423	A06	3898211	3898211	insertion	1469	3.85796e-18	BraA06g006980.3.1C	BraA06g006970.3.1C	-	-	AT1G10060:branched-chain amino acid transaminase 1	AT1G10030:homolog of yeast ergosterol28	-	-
ICF21644	A05	26133127	26133127	insertion	265	3.94111e-18	BraA05g039030.3.1C	-	BraA05g039020.3.1C	-	AT3G07510:unknown protein; FUNCTIONS IN: molecular_function unknown; INVOLVED IN: biological_process unknown; LOCATED IN: cellular_component unknown; EXPRESSED IN: 22 plant structures; EXPRESSED DURING: 13 growth stages; BEST Arabidopsis thaliana protein match is: unknown protein (TAIR:AT2G01580.1); Has 133 Blast hits to 133 proteins in 14 species: Archae - 0; Bacteria - 4; Metazoa - 0; Fungi - 0…	-	AT3G07525:autophagocytosis-associated family protein	-
ICF47016	A09	10369305	10369305	insertion	2155	4.18479e-18	BraA09g017210.3.1C	BraA09g017200.3.1C	-	-	NA:NA	AT1G60720:RNA-directed DNA polymerase (reverse transcriptase)-related family protein	-	-
ICF50125	A08	18795308	18795308	insertion	7931	4.50089e-18	BraA08g026650.3.1C	BraA08g026640.3.1C	-	-	AT1G24000:Polyketide cyclase/dehydrase and lipid transport superfamily protein	NA:NA	-	-
DCF16691	A01	10078257	10078529	deletion	272	4.51297e-18	BraA01g018850.3.1C	BraA01g018830.3.1C	-	-	AT4G28190:Developmental regulator, ULTRAPETALA	AT4G28170:unknown protein; BEST Arabidopsis thaliana protein match is: unknown protein (TAIR:AT1G11120.2); Has 30201 Blast hits to 17322 proteins in 780 species: Archae - 12; Bacteria - 1396; Metazoa - 17338; Fungi - 3422; Plants - 5037; Viruses - 0; Other Eukaryotes - 2996 (source: NCBI BLink).	-	-
DCF37904	A03	28427300	28427561	deletion	261	4.58816e-18	-	BraA03g055710.3.1C	-	-	-	AT4G28830:S-adenosyl-L-methionine-dependent methyltransferases superfamily protein	-	-
ICF8662	A10	13400471	13400471	insertion	4824	5.08055e-18	-	BraA10g017910.3.1C	-	-	-	AT5G60180:pumilio 19	-	-
ICF33769	A07	15300688	15300688	insertion	6751	5.22328e-18	BraA07g018320.3.1C	-	-	-	NA:NA	-	-	-
DCF39412	A03	25936223	25936510	deletion	287	8.20169e-18	-	BraA03g051290.3.1C	-	-	-	AT4G22790:MATE efflux family protein	-	-
ICF1339	A02	4792715	4792715	insertion	195	8.41721e-18	-	BraA02g010180.3.1C	-	-	-	AT5G22860:Serine carboxypeptidase S28 family protein	-	-
ICF34781	A01	4302865	4302865	insertion	8348	8.84473e-18	BraA01g008630.3.1C	-	-	-	AT4G28750:Photosystem I reaction centre subunit IV / PsaE protein	-	-	-
ICF27504	A06	8491975	8491975	insertion	1659	1.27857e-17	BraA06g015980.3.1C	-	BraA06g015990.3.1C	-	AT1G20100:unknown protein; FUNCTIONS IN: molecular_function unknown; INVOLVED IN: biological_process unknown; EXPRESSED IN: 24 plant structures; EXPRESSED DURING: 15 growth stages; BEST Arabidopsis thaliana protein match is: unknown protein (TAIR:AT1G75860.1); Has 30201 Blast hits to 17322 proteins in 780 species: Archae - 12; Bacteria - 1396; Metazoa - 17338; Fungi - 3422; Plants - 5037; Viruses…	-	AT1G20110:RING/FYVE/PHD zinc finger superfamily protein	-
ICF11696	A03	31401503	31401503	insertion	265	1.42219e-17	BraA03g060370.3.1C	-	-	-	AT4G35070:SBP (S-ribonuclease binding protein) family protein	-	-	-
DCF18335	A01	16208979	16209689	deletion	710	1.54275e-17	BraA01g026440.3.1C	-	-	-	NA:NA	-	-	-
DCF14340	A09	17105851	17106103	deletion	252	2.03056e-17	BraA09g025990.3.1C	-	-	-	NA:NA	-	-	-
DCF40096	A03	6015801	6017365	deletion	1564	2.04125e-17	BraA03g013840.3.1C	-	-	-	AT5G54730:homolog of yeast autophagy 18 (ATG18) F	-	-	-
DCF18597	A01	18012713	18014989	deletion	2276	2.73379e-17	-	BraA01g028300.3.1C	-	-	-	NA:NA	-	-
ICF33648	A07	25134793	25134793	insertion	845	2.75732e-17	BraA07g036630.3.1C	-	-	-	AT1G70950:TPX2 (targeting protein for Xklp2) protein family	-	-	-
ICF3314	A02	5079933	5079933	insertion	304	2.82022e-17	BraA02g010560.3.1C	BraA02g010550.3.1C	-	-	AT5G60210:ROP interactive partner 5	NA:NA	-	-
ICF38948	A01	4302870	4302870	insertion	8345	2.89779e-17	BraA01g008630.3.1C	-	-	-	AT4G28750:Photosystem I reaction centre subunit IV / PsaE protein	-	-	-
ICF43234	A09	36613728	36613728	insertion	5132	3.27825e-17	-	BraA09g049930.3.1C	-	-	-	AT3G58500:protein phosphatase 2A-4	-	-
ICF19027	A04	11774621	11774621	insertion	241	3.35967e-17	BraA04g016250.3.1C	-	-	-	AT2G21060:glycine-rich protein 2B	-	-	-
DCF39713	A03	25936219	25936506	deletion	287	3.98595e-17	-	BraA03g051290.3.1C	-	-	-	AT4G22790:MATE efflux family protein	-	-
ICF22485	A05	6047495	6047495	insertion	1192	4.01656e-17	-	-	BraA05g011280.3.1C	-	-	-	NA:NA	-
ICF30830	A07	20917660	20917660	insertion	732	4.10822e-17	BraA07g028720.3.1C	-	-	-	AT1G75380:bifunctional nuclease in basal defense response 1	-	-	-
ICF30717	A07	23197960	23197960	insertion	6651	4.26709e-17	BraA07g032970.3.1C	BraA07g032960.3.1C	-	-	AT1G66370:myb domain protein 113	AT1G66360:Calcium-dependent lipid-binding (CaLB domain) family protein	-	-
DCF31723	A08	3752521	3754912	deletion	2391	4.31679e-17	BraA08g005100.3.1C	-	-	-	AT1G47640:unknown protein; FUNCTIONS IN: molecular_function unknown; INVOLVED IN: biological_process unknown; LOCATED IN: mitochondrion; EXPRESSED IN: 23 plant structures; EXPRESSED DURING: 13 growth stages; CONTAINS InterPro DOMAIN/s: Protein of unknown function DUF2053, membrane (InterPro:IPR019164); Has 204 Blast hits to 204 proteins in 84 species: Archae - 0; Bacteria - 0; Metazoa - 127; Fung…	-	-	-
ICF35456	A01	11114689	11114689	insertion	1387	4.39251e-17	-	BraA01g020560.3.1C	-	-	-	AT4G16155:dihydrolipoyl dehydrogenases	-	-
ICF28041	A06	8531963	8531963	insertion	257	5.92606e-17	-	-	BraA06g016070.3.1C	-	-	-	AT1G20225:Thioredoxin superfamily protein	-
DCF17971	A01	10078256	10078528	deletion	272	6.21389e-17	BraA01g018850.3.1C	BraA01g018830.3.1C	-	-	AT4G28190:Developmental regulator, ULTRAPETALA	AT4G28170:unknown protein; BEST Arabidopsis thaliana protein match is: unknown protein (TAIR:AT1G11120.2); Has 30201 Blast hits to 17322 proteins in 780 species: Archae - 12; Bacteria - 1396; Metazoa - 17338; Fungi - 3422; Plants - 5037; Viruses - 0; Other Eukaryotes - 2996 (source: NCBI BLink).	-	-
DCF36901	A03	17078574	17083678	deletion	5104	6.34193e-17	-	-	BraA03g035090.3.1C	BraA03g035090.3.1C	-	-	AT3G10986:Protein of unknown function (DUF567)	AT3G10986:Protein of unknown function (DUF567)
ICF46402	A09	4845115	4845115	insertion	263	6.67227e-17	-	BraA09g008630.3.1C	-	-	-	AT5G64990:RAB GTPase homolog H1A	-	-
DCF40875	A03	18006485	18007878	deletion	1393	6.71709e-17	BraA03g036930.3.1C	-	-	-	AT3G14440:nine-cis-epoxycarotenoid dioxygenase 3	-	-	-
ICF41634	A09	10369309	10369309	insertion	2512	6.80778e-17	BraA09g017210.3.1C	BraA09g017200.3.1C	-	-	NA:NA	AT1G60720:RNA-directed DNA polymerase (reverse transcriptase)-related family protein	-	-
ICF14497	A03	31401502	31401502	insertion	265	7.03044e-17	BraA03g060370.3.1C	-	-	-	AT4G35070:SBP (S-ribonuclease binding protein) family protein	-	-	-
DCF25275	A06	19564754	19567569	deletion	2815	7.60101e-17	BraA06g029140.3.1C	-	-	-	AT5G64700:nodulin MtN21 /EamA-like transporter family protein	-	-	-
ICF10385	A03	9002496	9002496	insertion	1683	8.36243e-17	BraA03g019060.3.1C	BraA03g019040.3.1C	BraA03g019050.3.1C	-	NA:NA	AT2G36570:Leucine-rich repeat protein kinase family protein	NA:NA	-
ICF5748	A10	10461155	10461155	insertion	708	9.8198e-17	BraA10g012960.3.1C	BraA10g012970.3.1C	-	-	AT5G54640:Histone superfamily protein	AT5G54650:formin homology5	-	-
ICF51005	A08	18134085	18134085	insertion	4329	1.04087e-16	BraA08g025400.3.1C	-	-	-	AT1G24260:K-box region and MADS-box transcription factor family protein	-	-	-
DCF39094	A03	18006489	18007880	deletion	1391	1.0519e-16	BraA03g036930.3.1C	-	-	-	AT3G14440:nine-cis-epoxycarotenoid dioxygenase 3	-	-	-
ICF33706	A07	14543161	14543161	insertion	1361	1.08242e-16	BraA07g017000.3.1C	BraA07g017010.3.1C	-	-	AT5G67330:natural resistance associated macrophage protein 4	AT5G67320:WD-40 repeat family protein	-	-
ICF14740	A03	23743728	23743728	insertion	1051	1.10831e-16	-	BraA03g047460.3.1C	-	-	-	NA:NA	-	-
ICF32808	A07	9284091	9284091	insertion	7031	1.11118e-16	-	-	BraA07g009490.3.1C	-	-	-	AT3G23760:FUNCTIONS IN: molecular_function unknown; INVOLVED IN: biological_process unknown; LOCATED IN: vacuole; EXPRESSED IN: 20 plant structures; EXPRESSED DURING: 13 growth stages; BEST Arabidopsis thaliana protein match is: transferases, transferring glycosyl groups (TAIR:AT4G14100.1); Has 108 Blast hits to 104 proteins in 19 species: Archae - 0; Bacteria - 0; Metazoa - 8; Fungi - 0; Plants …	-
ICF31825	A07	5102751	5102751	insertion	1037	1.13015e-16	-	-	BraA07g006120.3.1C	-	-	-	NA:NA	-
DCF35864	A07	21642725	21643207	deletion	482	1.20521e-16	BraA07g030230.3.1C	-	-	-	AT1G72020:unknown protein; Has 52 Blast hits to 52 proteins in 18 species: Archae - 0; Bacteria - 0; Metazoa - 0; Fungi - 0; Plants - 52; Viruses - 0; Other Eukaryotes - 0 (source: NCBI BLink).	-	-	-
ICF11197	A03	3324313	3324313	insertion	4877	1.28336e-16	BraA03g007880.3.1C	-	-	-	AT5G17020:exportin 1A	-	-	-
ICF40810	A09	37646704	37646704	insertion	1524	1.32941e-16	BraA09g052160.3.1C	BraA09g052150.3.1C	-	-	NA:NA	NA:NA	-	-
ICF6889	A10	10730043	10730043	insertion	3462	1.33616e-16	-	BraA10g013380.3.1C	-	-	-	AT5G55050:GDSL-like Lipase/Acylhydrolase superfamily protein	-	-
ICF40806	A09	36601821	36601821	insertion	1774	1.34286e-16	-	BraA09g049890.3.1C	BraA09g049900.3.1C	BraA09g049900.3.1C	-	AT3G58450:Adenine nucleotide alpha hydrolases-like superfamily protein	AT3G58460:RHOMBOID-like protein 15	AT3G58460:RHOMBOID-like protein 15
DCF40190	A03	17078575	17083679	deletion	5104	1.5397e-16	-	-	BraA03g035090.3.1C	BraA03g035090.3.1C	-	-	AT3G10986:Protein of unknown function (DUF567)	AT3G10986:Protein of unknown function (DUF567)
DCF35211	A07	16100339	16102213	deletion	1874	1.55499e-16	-	BraA07g019560.3.1C	-	-	-	AT2G28630:3-ketoacyl-CoA synthase 12	-	-
ICF7592	A10	17121712	17121712	insertion	5151	1.70672e-16	-	-	BraA10g025510.3.1C	BraA10g025510.3.1C	-	-	AT5G13310:unknown protein; FUNCTIONS IN: molecular_function unknown; INVOLVED IN: biological_process unknown; LOCATED IN: chloroplast; EXPRESSED IN: 13 plant structures; EXPRESSED DURING: 7 growth stages; BEST Arabidopsis thaliana protein match is: unknown protein (TAIR:AT5G13970.1); Has 1807 Blast hits to 1807 proteins in 277 species: Archae - 0; Bacteria - 0; Metazoa - 736; Fungi - 347; Plants …	AT5G13310:unknown protein; FUNCTIONS IN: molecular_function unknown; INVOLVED IN: biological_process unknown; LOCATED IN: chloroplast; EXPRESSED IN: 13 plant structures; EXPRESSED DURING: 7 growth stages; BEST Arabidopsis thaliana protein match is: unknown protein (TAIR:AT5G13970.1); Has 1807 Blast hits to 1807 proteins in 277 species: Archae - 0; Bacteria - 0; Metazoa - 736; Fungi - 347; Plants …
ICF40014	A09	5489318	5489318	insertion	10647	1.77271e-16	BraA09g009910.3.1C	BraA09g009920.3.1C	-	-	AT5G66250:kinectin-related	AT5G66230:Chalcone-flavanone isomerase family protein	-	-
ICF17684	A04	17159038	17159038	insertion	4563	1.84577e-16	BraA04g024320.3.1C	BraA04g024330.3.1C	-	-	AT2G32460:myb domain protein 101	AT2G32480:ARABIDOPSIS SERIN PROTEASE	-	-
ICF35795	A01	22188190	22188190	insertion	292	1.88002e-16	BraA01g033340.3.1C	-	-	-	AT3G21200:proton gradient regulation 7	-	-	-
ICF37557	A01	8307134	8307134	insertion	256	1.91199e-16	-	BraA01g015580.3.1C	BraA01g015590.3.1C	-	-	NA:NA	AT4G24960:HVA22 homologue D	-
DCF36096	A07	14815908	14821267	deletion	5359	1.98806e-16	BraA07g017490.3.1C	-	-	-	NA:NA	-	-	-
ICF4479	A02	13663848	13663848	insertion	3220	2.06765e-16	BraA02g023980.3.1C	-	-	-	NA:NA	-	-	-
ICF3555	A02	30431503	30431503	insertion	700	2.13148e-16	BraA02g045660.3.1C	-	-	-	NA:NA	-	-	-
DCF36381	A07	21642726	21643208	deletion	482	2.15649e-16	BraA07g030230.3.1C	-	-	-	AT1G72020:unknown protein; Has 52 Blast hits to 52 proteins in 18 species: Archae - 0; Bacteria - 0; Metazoa - 0; Fungi - 0; Plants - 52; Viruses - 0; Other Eukaryotes - 0 (source: NCBI BLink).	-	-	-
ICF3629	A02	13750053	13750053	insertion	703	2.2045e-16	-	BraA02g024080.3.1C	-	-	-	AT1G76410:RING/U-box superfamily protein	-	-
ICF46418	A09	5695239	5695239	insertion	2838	2.26717e-16	BraA09g010220.3.1C	-	-	-	AT2G13540:ARM repeat superfamily protein	-	-	-
ICF781	A02	13663837	13663837	insertion	3221	2.63666e-16	BraA02g023980.3.1C	-	-	-	NA:NA	-	-	-
ICF30530	A07	11515653	11515653	insertion	4819	2.83857e-16	-	-	BraA07g012150.3.1C	-	-	-	AT1G28210:DNAJ heat shock family protein	-
ICF42457	A09	37646705	37646705	insertion	1521	2.96843e-16	BraA09g052160.3.1C	BraA09g052150.3.1C	-	-	NA:NA	NA:NA	-	-
ICF401	A02	13784850	13784850	insertion	1359	3.51851e-16	-	BraA02g024130.3.1C	-	-	-	AT1G76490:hydroxy methylglutaryl CoA reductase 1	-	-
ICF30306	A07	20917654	20917654	insertion	732	3.77797e-16	BraA07g028720.3.1C	-	-	-	AT1G75380:bifunctional nuclease in basal defense response 1	-	-	-
ICF31685	A07	17655968	17655968	insertion	410	3.81252e-16	-	-	BraA07g022290.3.1C	-	-	-	AT3G54320:Integrase-type DNA-binding superfamily protein	-
ICF46288	A09	36613724	36613724	insertion	5132	4.19374e-16	-	BraA09g049930.3.1C	-	-	-	AT3G58500:protein phosphatase 2A-4	-	-
DCF19102	A10	9894333	9898995	deletion	4662	4.46872e-16	BraA10g012180.3.1C	BraA10g012190.3.1C	BraA10g012180.3.1C	BraA10g012180.3.1C	AT5G53620:unknown protein; INVOLVED IN: biological_process unknown; EXPRESSED IN: 23 plant structures; EXPRESSED DURING: 13 growth stages; Has 28929 Blast hits to 19542 proteins in 1425 species: Archae - 211; Bacteria - 3079; Metazoa - 14558; Fungi - 2157; Plants - 966; Viruses - 80; Other Eukaryotes - 7878 (source: NCBI BLink).	AT5G53620:unknown protein; INVOLVED IN: biological_process unknown; EXPRESSED IN: 23 plant structures; EXPRESSED DURING: 13 growth stages; Has 28929 Blast hits to 19542 proteins in 1425 species: Archae - 211; Bacteria - 3079; Metazoa - 14558; Fungi - 2157; Plants - 966; Viruses - 80; Other Eukaryotes - 7878 (source: NCBI BLink).	AT5G53620:unknown protein; INVOLVED IN: biological_process unknown; EXPRESSED IN: 23 plant structures; EXPRESSED DURING: 13 growth stages; Has 28929 Blast hits to 19542 proteins in 1425 species: Archae - 211; Bacteria - 3079; Metazoa - 14558; Fungi - 2157; Plants - 966; Viruses - 80; Other Eukaryotes - 7878 (source: NCBI BLink).	AT5G53620:unknown protein; INVOLVED IN: biological_process unknown; EXPRESSED IN: 23 plant structures; EXPRESSED DURING: 13 growth stages; Has 28929 Blast hits to 19542 proteins in 1425 species: Archae - 211; Bacteria - 3079; Metazoa - 14558; Fungi - 2157; Plants - 966; Viruses - 80; Other Eukaryotes - 7878 (source: NCBI BLink).
ICF35565	A01	15663801	15663801	insertion	3848	4.54436e-16	-	BraA01g026120.3.1C	-	-	-	NA:NA	-	-
ICF30797	A07	5102752	5102752	insertion	1037	5.4775e-16	-	-	BraA07g006120.3.1C	-	-	-	NA:NA	-
ICF41196	A09	10418320	10418320	insertion	321	5.97671e-16	BraA09g017290.3.1C	BraA09g017300.3.1C	-	-	AT1G60320:Toll-Interleukin-Resistance (TIR) domain family protein	NA:NA	-	-
ICF17942	A04	1673988	1673988	insertion	7225	6.26615e-16	-	BraA04g003000.3.1C	-	-	-	NA:NA	-	-
ICF29841	A07	13185609	13185609	insertion	831	6.47773e-16	BraA07g014840.3.1C	BraA07g014830.3.1C	-	-	NA:NA	NA:NA	-	-
DCF26583	A04	21638832	21639777	deletion	945	6.77766e-16	-	BraA04g033100.3.1C	-	-	-	AT2G46590:Dof-type zinc finger DNA-binding family protein	-	-
ICF27348	A06	6918873	6918873	insertion	4762	6.88418e-16	BraA06g013180.3.1C	BraA06g013170.3.1C	-	-	AT1G17290:alanine aminotransferas	AT1G17285:unknown protein; FUNCTIONS IN: molecular_function unknown; INVOLVED IN: biological_process unknown; LOCATED IN: endomembrane system; BEST Arabidopsis thaliana protein match is: unknown protein (TAIR:AT1G17300.1); Has 35333 Blast hits to 34131 proteins in 2444 species: Archae - 798; Bacteria - 22429; Metazoa - 974; Fungi - 991; Plants - 531; Viruses - 0; Other Eukaryotes - 9610 (source: …	-	-
ICF20300	A05	28175174	28175174	insertion	4774	7.8669e-16	BraA05g042950.3.1C	-	-	-	NA:NA	-	-	-
ICF28350	A06	5222966	5222966	insertion	324	8.58246e-16	BraA06g009590.3.1C	-	-	-	AT1G12030:Protein of unknown function (DUF506)	-	-	-
ICF32421	A07	17655972	17655972	insertion	410	8.90047e-16	-	-	BraA07g022290.3.1C	-	-	-	AT3G54320:Integrase-type DNA-binding superfamily protein	-
ICF51148	A08	11028491	11028491	insertion	1356	8.902e-16	BraA08g013300.3.1C	-	-	-	AT4G18190:purine permease 6	-	-	-
ICF12367	A03	7338061	7338061	insertion	584	1.05555e-15	BraA03g016000.3.1C	BraA03g015990.3.1C	-	-	NA:NA	NA:NA	-	-
ICF680	A02	10104041	10104041	insertion	4062	1.18355e-15	-	BraA02g018590.3.1C	-	-	-	AT1G68230:Reticulon family protein	-	-
ICF29729	A07	16809927	16809927	insertion	13383	1.28356e-15	BraA07g020750.3.1C	-	-	-	AT5G40450:unknown protein; FUNCTIONS IN: molecular_function unknown; INVOLVED IN: biological_process unknown; LOCATED IN: chloroplast, plasma membrane; EXPRESSED IN: 24 plant structures; EXPRESSED DURING: 13 growth stages; Has 30201 Blast hits to 17322 proteins in 780 species: Archae - 12; Bacteria - 1396; Metazoa - 17338; Fungi - 3422; Plants - 5037; Viruses - 0; Other Eukaryotes - 2996 (source:…	-	-	-
ICF14006	A03	14724027	14724027	insertion	354	1.3376e-15	-	BraA03g029610.3.1C	-	-	-	AT4G02080:secretion-associated RAS super family 2	-	-
ICF35055	A01	10137015	10137015	insertion	2271	1.35094e-15	BraA01g018960.3.1C	-	-	-	AT4G28320:Glycosyl hydrolase superfamily protein	-	-	-
DCF2685	A02	5648215	5648521	deletion	306	1.43481e-15	BraA02g011840.3.1C	BraA02g011830.3.1C	-	-	AT5G58360:ovate family protein 3	AT5G58380:SOS3-interacting protein 1	-	-
ICF6393	A10	10730042	10730042	insertion	3462	1.43495e-15	-	BraA10g013380.3.1C	-	-	-	AT5G55050:GDSL-like Lipase/Acylhydrolase superfamily protein	-	-
ICF19495	A05	23396811	23396811	insertion	166	1.43555e-15	BraA05g033020.3.1C	BraA05g033030.3.1C	-	-	AT3G14890:phosphoesterase	AT3G14880:FUNCTIONS IN: molecular_function unknown; INVOLVED IN: response to karrikin; BEST Arabidopsis thaliana protein match is: transcription factor-related (TAIR:AT4G18650.1); Has 30201 Blast hits to 17322 proteins in 780 species: Archae - 12; Bacteria - 1396; Metazoa - 17338; Fungi - 3422; Plants - 5037; Viruses - 0; Other Eukaryotes - 2996 (source: NCBI BLink).	-	-
DCF18218	A01	3549851	3552383	deletion	2532	1.48034e-15	BraA01g007330.3.1C	-	-	-	AT4G30320:CAP (Cysteine-rich secretory proteins, Antigen 5, and Pathogenesis-related 1 protein) superfamily protein	-	-	-
DCF21042	A10	15064209	15064445	deletion	236	1.56381e-15	BraA10g021010.3.1C	BraA10g021020.3.1C	-	-	NA:NA	AT5G19300:CONTAINS InterPro DOMAIN/s: Nucleic acid-binding, OB-fold-like (InterPro:IPR016027), Protein of unknown function DUF171 (InterPro:IPR003750); Has 3649 Blast hits to 1964 proteins in 291 species: Archae - 113; Bacteria - 121; Metazoa - 1082; Fungi - 399; Plants - 227; Viruses - 4; Other Eukaryotes - 1703 (source: NCBI BLink).	-	-
ICF44988	A09	25752314	25752314	insertion	885	1.66942e-15	BraA09g034010.3.1C	BraA09g034020.3.1C	-	-	NA:NA	NA:NA	-	-
ICF26750	A06	22467498	22467498	insertion	4423	1.88744e-15	BraA06g033860.3.1C	BraA06g033870.3.1C	-	-	AT5G25500:unknown protein; Has 1807 Blast hits to 1807 proteins in 277 species: Archae - 0; Bacteria - 0; Metazoa - 736; Fungi - 347; Plants - 385; Viruses - 0; Other Eukaryotes - 339 (source: NCBI BLink).	AT5G25510:Protein phosphatase 2A regulatory B subunit family protein	-	-
ICF47020	A09	27709284	27709284	insertion	6234	2.03297e-15	BraA09g036020.3.1C	-	-	-	NA:NA	-	-	-
ICF49947	A08	4942748	4942748	insertion	1045	2.06582e-15	-	BraA08g006310.3.1C	-	-	-	NA:NA	-	-
DCF27394	A04	21638828	21639773	deletion	945	2.12642e-15	-	BraA04g033100.3.1C	-	-	-	AT2G46590:Dof-type zinc finger DNA-binding family protein	-	-
DCF19708	A10	9894332	9898994	deletion	4662	2.36041e-15	BraA10g012180.3.1C	BraA10g012190.3.1C	BraA10g012180.3.1C	BraA10g012180.3.1C	AT5G53620:unknown protein; INVOLVED IN: biological_process unknown; EXPRESSED IN: 23 plant structures; EXPRESSED DURING: 13 growth stages; Has 28929 Blast hits to 19542 proteins in 1425 species: Archae - 211; Bacteria - 3079; Metazoa - 14558; Fungi - 2157; Plants - 966; Viruses - 80; Other Eukaryotes - 7878 (source: NCBI BLink).	AT5G53620:unknown protein; INVOLVED IN: biological_process unknown; EXPRESSED IN: 23 plant structures; EXPRESSED DURING: 13 growth stages; Has 28929 Blast hits to 19542 proteins in 1425 species: Archae - 211; Bacteria - 3079; Metazoa - 14558; Fungi - 2157; Plants - 966; Viruses - 80; Other Eukaryotes - 7878 (source: NCBI BLink).	AT5G53620:unknown protein; INVOLVED IN: biological_process unknown; EXPRESSED IN: 23 plant structures; EXPRESSED DURING: 13 growth stages; Has 28929 Blast hits to 19542 proteins in 1425 species: Archae - 211; Bacteria - 3079; Metazoa - 14558; Fungi - 2157; Plants - 966; Viruses - 80; Other Eukaryotes - 7878 (source: NCBI BLink).	AT5G53620:unknown protein; INVOLVED IN: biological_process unknown; EXPRESSED IN: 23 plant structures; EXPRESSED DURING: 13 growth stages; Has 28929 Blast hits to 19542 proteins in 1425 species: Archae - 211; Bacteria - 3079; Metazoa - 14558; Fungi - 2157; Plants - 966; Viruses - 80; Other Eukaryotes - 7878 (source: NCBI BLink).
ICF18941	A04	1209744	1209744	insertion	287	2.45003e-15	-	BraA04g002180.3.1C	-	-	-	AT3G60200:unknown protein; BEST Arabidopsis thaliana protein match is: unknown protein (TAIR:AT2G44600.1); Has 60 Blast hits to 60 proteins in 12 species: Archae - 0; Bacteria - 0; Metazoa - 8; Fungi - 0; Plants - 51; Viruses - 0; Other Eukaryotes - 1 (source: NCBI BLink).	-	-
ICF3617	A02	14335363	14335363	insertion	1235	2.54271e-15	-	BraA02g024770.3.1C	-	-	-	AT1G77600:ARM repeat superfamily protein	-	-
DCF35774	A07	509877	514685	deletion	4808	2.62621e-15	BraA07g000680.3.1C	-	BraA07g000680.3.1C	BraA07g000680.3.1C	NA:NA	-	NA:NA	NA:NA
ICF3522	A02	7535497	7535497	insertion	370	3.24439e-15	BraA02g014860.3.1C	-	-	-	AT5G53470:acyl-CoA binding protein 1	-	-	-
ICF7445	A10	11782470	11782470	insertion	1259	3.43505e-15	-	BraA10g015040.3.1C	-	-	-	AT5G56900:CwfJ-like family protein / zinc finger (CCCH-type) family protein	-	-
ICF27341	A06	8531958	8531958	insertion	257	3.48612e-15	-	-	BraA06g016070.3.1C	-	-	-	AT1G20225:Thioredoxin superfamily protein	-
ICF48463	A08	21102142	21102142	insertion	620	3.50007e-15	-	-	BraA08g031840.3.1C	-	-	-	NA:NA	-
DCF39256	A03	30211882	30218407	deletion	6525	3.61354e-15	-	BraA03g058490.3.1C	-	-	-	AT4G32770:tocopherol cyclase, chloroplast / vitamin E deficient 1 (VTE1) / sucrose export defective 1 (SXD1)	-	-
DCF20130	A10	9894331	9898993	deletion	4662	3.93772e-15	BraA10g012180.3.1C	BraA10g012190.3.1C	BraA10g012180.3.1C	BraA10g012180.3.1C	AT5G53620:unknown protein; INVOLVED IN: biological_process unknown; EXPRESSED IN: 23 plant structures; EXPRESSED DURING: 13 growth stages; Has 28929 Blast hits to 19542 proteins in 1425 species: Archae - 211; Bacteria - 3079; Metazoa - 14558; Fungi - 2157; Plants - 966; Viruses - 80; Other Eukaryotes - 7878 (source: NCBI BLink).	AT5G53620:unknown protein; INVOLVED IN: biological_process unknown; EXPRESSED IN: 23 plant structures; EXPRESSED DURING: 13 growth stages; Has 28929 Blast hits to 19542 proteins in 1425 species: Archae - 211; Bacteria - 3079; Metazoa - 14558; Fungi - 2157; Plants - 966; Viruses - 80; Other Eukaryotes - 7878 (source: NCBI BLink).	AT5G53620:unknown protein; INVOLVED IN: biological_process unknown; EXPRESSED IN: 23 plant structures; EXPRESSED DURING: 13 growth stages; Has 28929 Blast hits to 19542 proteins in 1425 species: Archae - 211; Bacteria - 3079; Metazoa - 14558; Fungi - 2157; Plants - 966; Viruses - 80; Other Eukaryotes - 7878 (source: NCBI BLink).	AT5G53620:unknown protein; INVOLVED IN: biological_process unknown; EXPRESSED IN: 23 plant structures; EXPRESSED DURING: 13 growth stages; Has 28929 Blast hits to 19542 proteins in 1425 species: Archae - 211; Bacteria - 3079; Metazoa - 14558; Fungi - 2157; Plants - 966; Viruses - 80; Other Eukaryotes - 7878 (source: NCBI BLink).
ICF21444	A05	13085913	13085913	insertion	5569	3.97571e-15	-	BraA05g020600.3.1C	-	-	-	AT1G48450:Protein of unknown function (DUF760)	-	-
ICF29883	A07	16809924	16809924	insertion	13383	4.18661e-15	BraA07g020750.3.1C	-	-	-	AT5G40450:unknown protein; FUNCTIONS IN: molecular_function unknown; INVOLVED IN: biological_process unknown; LOCATED IN: chloroplast, plasma membrane; EXPRESSED IN: 24 plant structures; EXPRESSED DURING: 13 growth stages; Has 30201 Blast hits to 17322 proteins in 780 species: Archae - 12; Bacteria - 1396; Metazoa - 17338; Fungi - 3422; Plants - 5037; Viruses - 0; Other Eukaryotes - 2996 (source:…	-	-	-
ICF38953	A01	11543369	11543369	insertion	206	4.31675e-15	BraA01g021160.3.1C	BraA01g021150.3.1C	-	-	AT4G15530:pyruvate orthophosphate dikinase	NA:NA	-	-
DCF11452	A09	4470990	4471182	deletion	192	4.47858e-15	BraA09g007880.3.1C	-	-	-	AT5G63200:tetratricopeptide repeat (TPR)-containing protein	-	-	-
ICF20163	A05	17990424	17990424	insertion	2202	4.50825e-15	BraA05g024730.3.1C	BraA05g024720.3.1C	-	-	AT3G23000:CBL-interacting protein kinase 7	AT3G23020:Tetratricopeptide repeat (TPR)-like superfamily protein	-	-
ICF39132	A01	14789998	14789998	insertion	1945	4.5647e-15	BraA01g025180.3.1C	-	-	-	AT3G46880:unknown protein; FUNCTIONS IN: molecular_function unknown; INVOLVED IN: biological_process unknown; LOCATED IN: chloroplast; EXPRESSED IN: 14 plant structures; EXPRESSED DURING: 9 growth stages; BEST Arabidopsis thaliana protein match is: unknown protein (TAIR:AT5G59080.1); Has 51 Blast hits to 51 proteins in 8 species: Archae - 0; Bacteria - 0; Metazoa - 0; Fungi - 0; Plants - 51; Viru…	-	-	-
DCF28867	A04	11573477	11580174	deletion	6697	4.70483e-15	-	BraA04g015920.3.1C	-	-	-	AT5G39210:chlororespiratory reduction 7	-	-
ICF44709	A09	10046489	10046489	insertion	408	5.43894e-15	BraA09g016820.3.1C	-	BraA09g016810.3.1C	-	AT1G61420:S-locus lectin protein kinase family protein	-	NA:NA	-
ICF28164	A06	4511816	4511816	insertion	703	5.58268e-15	BraA06g008330.3.1C	-	-	-	AT1G11700:Protein of unknown function, DUF584	-	-	-
DCF11797	A09	5196248	5197197	deletion	949	5.68603e-15	BraA09g009200.3.1C	-	BraA09g009200.3.1C	BraA09g009200.3.1C	AT5G67350:unknown protein; Has 1807 Blast hits to 1807 proteins in 277 species: Archae - 0; Bacteria - 0; Metazoa - 736; Fungi - 347; Plants - 385; Viruses - 0; Other Eukaryotes - 339 (source: NCBI BLink).	-	AT5G67350:unknown protein; Has 1807 Blast hits to 1807 proteins in 277 species: Archae - 0; Bacteria - 0; Metazoa - 736; Fungi - 347; Plants - 385; Viruses - 0; Other Eukaryotes - 339 (source: NCBI BLink).	AT5G67350:unknown protein; Has 1807 Blast hits to 1807 proteins in 277 species: Archae - 0; Bacteria - 0; Metazoa - 736; Fungi - 347; Plants - 385; Viruses - 0; Other Eukaryotes - 339 (source: NCBI BLink).
ICF24138	A06	359174	359174	insertion	1394	5.71586e-15	BraA06g000530.3.1C	BraA06g000540.3.1C	-	-	AT1G55560:SKU5 similar 14	AT1G55550:P-loop containing nucleoside triphosphate hydrolases superfamily protein	-	-
ICF43354	A09	36811581	36811581	insertion	1133	5.80998e-15	BraA09g050300.3.1C	BraA09g050290.3.1C	-	-	NA:NA	AT3G59150:F-box/RNI-like superfamily protein	-	-
DCF28500	A04	13356633	13361430	deletion	4797	6.2509e-15	BraA04g018430.3.1C	BraA04g018440.3.1C	BraA04g018440.3.1C	BraA04g018440.3.1C	AT2G24600:Ankyrin repeat family protein	NA:NA	NA:NA	NA:NA
ICF26574	A06	8502197	8502197	insertion	845	6.43767e-15	-	BraA06g016030.3.1C	-	-	-	AT1G20150:Subtilisin-like serine endopeptidase family protein	-	-
ICF44322	A09	39852367	39852367	insertion	1409	6.7068e-15	-	BraA09g056140.3.1C	-	-	-	AT2G22010:related to KPC1	-	-
ICF38820	A01	4548984	4548984	insertion	2280	6.82118e-15	BraA01g009020.3.1C	-	-	-	NA:NA	-	-	-
ICF47731	A08	19188214	19188214	insertion	118	7.76087e-15	BraA08g027460.3.1C	BraA08g027450.3.1C	-	-	NA:NA	AT1G21960:RING/U-box superfamily protein	-	-
ICF11997	A03	192604	192604	insertion	581	8.83844e-15	BraA03g000540.3.1C	BraA03g000550.3.1C	-	-	AT5G01030:Protein of unknown function (DUF3527)	AT5G02020:Encodes a protein involved in salt tolerance, names SIS (Salt Induced Serine rich).	-	-
ICF20974	A05	7505536	7505536	insertion	1136	9.05831e-15	BraA05g013700.3.1C	-	BraA05g013690.3.1C	BraA05g013690.3.1C	AT2G30040:mitogen-activated protein kinase kinase kinase 14	-	AT2G31280:conserved peptide upstream open reading frame 7	AT2G31280:conserved peptide upstream open reading frame 7
ICF41712	A09	1150993	1150993	insertion	697	9.14914e-15	BraA09g001950.3.1C	-	-	-	AT4G02290:glycosyl hydrolase 9B13	-	-	-
DCF7009	A05	2362595	2362939	deletion	344	9.50225e-15	BraA05g004690.3.1C	-	-	-	AT2G44790:uclacyanin 2	-	-	-
ICF25633	A06	3340854	3340854	insertion	2365	9.55649e-15	BraA06g005750.3.1C	BraA06g005740.3.1C	-	-	AT1G08550:non-photochemical quenching 1	AT1G08540:RNApolymerase sigma subunit 2	-	-
ICF10364	A03	22471159	22471159	insertion	2440	9.91484e-15	BraA03g044840.3.1C	BraA03g044830.3.1C	-	-	AT5G61470:C2H2-like zinc finger protein	NA:NA	-	-
ICF7309	A10	18541294	18541294	insertion	5168	1.01103e-14	BraA10g028820.3.1C	-	-	-	AT5G06060:NAD(P)-binding Rossmann-fold superfamily protein	-	-	-
ICF20023	A05	9601323	9601323	insertion	621	1.01334e-14	-	BraA05g016540.3.1C	-	-	-	AT1G55365:unknown protein; FUNCTIONS IN: molecular_function unknown; INVOLVED IN: biological_process unknown; LOCATED IN: endomembrane system; BEST Arabidopsis thaliana protein match is: unknown protein (TAIR:AT3G13500.1); Has 29 Blast hits to 29 proteins in 6 species: Archae - 0; Bacteria - 0; Metazoa - 0; Fungi - 0; Plants - 29; Viruses - 0; Other Eukaryotes - 0 (source: NCBI BLink).	-	-
ICF11555	A03	14766955	14766955	insertion	246	1.05252e-14	-	-	BraA03g029700.3.1C	-	-	-	AT4G01950:glycerol-3-phosphate acyltransferase 3	-
ICF45100	A09	1150991	1150991	insertion	697	1.08169e-14	BraA09g001950.3.1C	-	-	-	AT4G02290:glycosyl hydrolase 9B13	-	-	-
DCF1385	A02	31358993	31359397	deletion	404	1.09759e-14	BraA02g047380.3.1C	BraA02g047370.3.1C	-	-	NA:NA	NA:NA	-	-
ICF19440	A05	17990423	17990423	insertion	2202	1.12176e-14	BraA05g024730.3.1C	BraA05g024720.3.1C	-	-	AT3G23000:CBL-interacting protein kinase 7	AT3G23020:Tetratricopeptide repeat (TPR)-like superfamily protein	-	-
DCF9690	A09	4470998	4471190	deletion	192	1.17e-14	BraA09g007880.3.1C	-	-	-	AT5G63200:tetratricopeptide repeat (TPR)-containing protein	-	-	-
ICF46385	A09	39852372	39852372	insertion	1413	1.225e-14	-	BraA09g056140.3.1C	-	-	-	AT2G22010:related to KPC1	-	-
DCF23967	A06	19564752	19567567	deletion	2815	1.29281e-14	BraA06g029140.3.1C	-	-	-	AT5G64700:nodulin MtN21 /EamA-like transporter family protein	-	-	-
ICF14319	A03	25182707	25182707	insertion	1420	1.42398e-14	BraA03g050080.3.1C	BraA03g050090.3.1C	-	-	AT4G20850:tripeptidyl peptidase ii	AT4G20880:ethylene-responsive nuclear protein / ethylene-regulated nuclear protein (ERT2)	-	-
ICF43792	A09	39808622	39808622	insertion	208	1.44844e-14	BraA09g056060.3.1C	-	-	-	AT2G22125:binding	-	-	-
ICF27561	A06	19611165	19611165	insertion	602	1.49395e-14	-	BraA06g029190.3.1C	-	-	-	AT5G64750:Integrase-type DNA-binding superfamily protein	-	-
ICF45245	A09	18274554	18274554	insertion	827	1.57536e-14	-	-	BraA09g027540.3.1C	-	-	-	AT4G11655:Uncharacterised protein family (UPF0497)	-
DCF10734	A09	11179417	11184226	deletion	4809	1.58018e-14	-	BraA09g018370.3.1C	-	-	-	AT1G59530:basic leucine-zipper 4	-	-
ICF11800	A03	8920742	8920742	insertion	2271	1.58327e-14	BraA03g018950.3.1C	-	-	-	AT2G36380:pleiotropic drug resistance 6	-	-	-
DCF17934	A01	6442518	6447668	deletion	5150	1.73334e-14	BraA01g012240.3.1C	BraA01g012230.3.1C	BraA01g012230.3.1C	BraA01g012230.3.1C	AT4G21700:Protein of unknown function (DUF2921)	NA:NA	NA:NA	NA:NA
ICF12509	A03	5244572	5244572	insertion	1261	1.73851e-14	-	BraA03g012340.3.1C	-	-	-	AT5G57785:unknown protein; Has 30201 Blast hits to 17322 proteins in 780 species: Archae - 12; Bacteria - 1396; Metazoa - 17338; Fungi - 3422; Plants - 5037; Viruses - 0; Other Eukaryotes - 2996 (source: NCBI BLink).	-	-
ICF29750	A07	25719630	25719630	insertion	1010	1.84325e-14	-	BraA07g037790.3.1C	-	-	-	AT1G72416:Chaperone DnaJ-domain superfamily protein	-	-
DCF3311	A02	14769300	14772531	deletion	3231	1.8763e-14	BraA02g025400.3.1C	BraA02g025410.3.1C	-	-	NA:NA	AT1G78580:trehalose-6-phosphate synthase	-	-
ICF6315	A10	14523665	14523665	insertion	335	1.94106e-14	BraA10g019890.3.1C	-	-	-	AT5G20830:sucrose synthase 1	-	-	-
ICF34180	A07	25719631	25719631	insertion	1010	2.12265e-14	-	BraA07g037790.3.1C	-	-	-	AT1G72416:Chaperone DnaJ-domain superfamily protein	-	-
DCF27575	A04	13356637	13361434	deletion	4797	2.13982e-14	BraA04g018430.3.1C	BraA04g018440.3.1C	BraA04g018440.3.1C	BraA04g018440.3.1C	AT2G24600:Ankyrin repeat family protein	NA:NA	NA:NA	NA:NA
ICF51222	A08	2455580	2455580	insertion	850	2.20062e-14	-	BraA08g003440.3.1C	-	-	-	AT1G49870:unknown protein; EXPRESSED IN: 10 plant structures; EXPRESSED DURING: F mature embryo stage, petal differentiation and expansion stage, E expanded cotyledon stage, D bilateral stage; Has 30201 Blast hits to 17322 proteins in 780 species: Archae - 12; Bacteria - 1396; Metazoa - 17338; Fungi - 3422; Plants - 5037; Viruses - 0; Other Eukaryotes - 2996 (source: NCBI BLink).	-	-
ICF24447	A06	4511824	4511824	insertion	703	2.30246e-14	BraA06g008330.3.1C	-	-	-	AT1G11700:Protein of unknown function, DUF584	-	-	-
ICF8956	A03	1059877	1059877	insertion	3992	2.32954e-14	BraA03g002490.3.1C	-	-	-	AT5G06170:sucrose-proton symporter 9	-	-	-
ICF47787	A08	275451	275451	insertion	2264	2.33675e-14	BraA08g000470.3.1C	-	-	-	AT1G55610:BRI1 like	-	-	-
ICF41182	A09	7657335	7657335	insertion	1467	2.74074e-14	BraA09g013400.3.1C	-	-	-	AT1G63290:Aldolase-type TIM barrel family protein	-	-	-
ICF43779	A09	29787214	29787214	insertion	1389	2.74991e-14	BraA09g038730.3.1C	-	-	-	AT1G25280:tubby like protein 10	-	-	-
ICF14310	A03	6455998	6455998	insertion	2110	3.03473e-14	BraA03g014590.3.1C	-	-	-	AT5G53290:cytokinin response factor 3	-	-	-
ICF22822	A05	18069390	18069390	insertion	900	3.18875e-14	-	BraA05g024820.3.1C	BraA05g024810.3.1C	-	-	AT3G22961:Paired amphipathic helix (PAH2) superfamily protein	NA:NA	-
ICF10719	A03	744121	744121	insertion	1391	3.36169e-14	BraA03g001690.3.1C	-	-	-	AT5G04440:Protein of unknown function (DUF1997)	-	-	-
ICF20903	A05	13255129	13255129	insertion	972	3.50583e-14	BraA05g020760.3.1C	-	-	-	AT1G48260:CBL-interacting protein kinase 17	-	-	-
DCF18482	A01	16208986	16209693	deletion	707	3.5532e-14	BraA01g026440.3.1C	-	-	-	NA:NA	-	-	-
ICF39732	A09	41762387	41762387	insertion	966	3.6746e-14	BraA09g060130.3.1C	-	-	-	AT1G14780:MAC/Perforin domain-containing protein	-	-	-
DCF28692	A04	11573482	11580179	deletion	6697	3.68836e-14	-	BraA04g015920.3.1C	-	-	-	AT5G39210:chlororespiratory reduction 7	-	-
ICF14703	A03	3323196	3323196	insertion	7980	3.9508e-14	BraA03g007880.3.1C	-	BraA03g007870.3.1C	-	AT5G17020:exportin 1A	-	AT5G16960:Zinc-binding dehydrogenase family protein	-
DCF2313	A02	31358984	31359393	deletion	409	3.99332e-14	BraA02g047380.3.1C	BraA02g047370.3.1C	-	-	NA:NA	NA:NA	-	-
ICF14670	A03	26958741	26958741	insertion	847	4.17814e-14	BraA03g053040.3.1C	-	-	-	AT4G25030:unknown protein; BEST Arabidopsis thaliana protein match is: unknown protein (TAIR:AT5G45410.3); Has 35333 Blast hits to 34131 proteins in 2444 species: Archae - 798; Bacteria - 22429; Metazoa - 974; Fungi - 991; Plants - 531; Viruses - 0; Other Eukaryotes - 9610 (source: NCBI BLink).	-	-	-
ICF13505	A03	22471163	22471163	insertion	2413	4.43118e-14	BraA03g044840.3.1C	BraA03g044830.3.1C	-	-	AT5G61470:C2H2-like zinc finger protein	NA:NA	-	-
DCF17842	A01	15493503	15497563	deletion	4060	4.59657e-14	BraA01g025990.3.1C	-	-	-	NA:NA	-	-	-
ICF21086	A05	18069393	18069393	insertion	898	4.6349e-14	-	BraA05g024820.3.1C	BraA05g024810.3.1C	-	-	AT3G22961:Paired amphipathic helix (PAH2) superfamily protein	NA:NA	-
DCF36555	A03	283272	288515	deletion	5243	4.73749e-14	BraA03g000760.3.1C	BraA03g000780.3.1C	BraA03g000770.3.1C	BraA03g000770.3.1C	AT5G02380:metallothionein 2B	AT5G02390:Protein of unknown function (DUF3741)	NA:NA	NA:NA
ICF12771	A03	4243580	4243580	insertion	1470	5.03704e-14	BraA03g009960.3.1C	-	-	-	AT5G20885:RING/U-box superfamily protein	-	-	-
ICF48526	A08	18134084	18134084	insertion	4367	5.37598e-14	BraA08g025400.3.1C	-	-	-	AT1G24260:K-box region and MADS-box transcription factor family protein	-	-	-
ICF29604	A07	7665189	7665189	insertion	2541	5.58569e-14	BraA07g007450.3.1C	-	-	-	NA:NA	-	-	-
ICF47769	A08	16643743	16643743	insertion	4115	5.72462e-14	BraA08g022440.3.1C	-	-	-	AT4G39840:unknown protein; FUNCTIONS IN: molecular_function unknown; INVOLVED IN: biological_process unknown; LOCATED IN: endomembrane system; EXPRESSED IN: 23 plant structures; EXPRESSED DURING: 13 growth stages; Has 20719 Blast hits to 6096 proteins in 607 species: Archae - 22; Bacteria - 3243; Metazoa - 4364; Fungi - 2270; Plants - 237; Viruses - 128; Other Eukaryotes - 10455 (source: NCBI BLi…	-	-	-
DCF34952	A07	509880	514688	deletion	4808	5.74818e-14	BraA07g000680.3.1C	-	BraA07g000680.3.1C	BraA07g000680.3.1C	NA:NA	-	NA:NA	NA:NA
DCF10925	A09	10488876	10493650	deletion	4774	6.02558e-14	BraA09g017470.3.1C	-	BraA09g017470.3.1C	BraA09g017470.3.1C	NA:NA	-	NA:NA	NA:NA
ICF7838	A10	14793760	14793760	insertion	274	6.07949e-14	BraA10g020420.3.1C	BraA10g020430.3.1C	-	-	AT5G20220:zinc knuckle (CCHC-type) family protein	AT5G20200:nucleoporin-related	-	-
ICF22724	A05	7653257	7653257	insertion	1478	6.21729e-14	BraA05g013870.3.1C	BraA05g013880.3.1C	-	-	AT2G30940:Protein kinase superfamily protein	AT2G30930:unknown protein; FUNCTIONS IN: molecular_function unknown; INVOLVED IN: biological_process unknown; LOCATED IN: chloroplast, plasma membrane, membrane; EXPRESSED IN: 24 plant structures; EXPRESSED DURING: 14 growth stages; BEST Arabidopsis thaliana protein match is: unknown protein (TAIR:AT1G06540.1); Has 194 Blast hits to 176 proteins in 78 species: Archae - 0; Bacteria - 101; Metazoa …	-	-
ICF7748	A10	12410319	12410319	insertion	896	6.59616e-14	-	BraA10g015980.3.1C	-	-	-	AT5G57780:EXPRESSED IN: 18 plant structures; EXPRESSED DURING: 12 growth stages; BEST Arabidopsis thaliana protein match is: sequence-specific DNA binding transcription factors (TAIR:AT4G30410.1); Has 123 Blast hits to 123 proteins in 11 species: Archae - 0; Bacteria - 0; Metazoa - 0; Fungi - 0; Plants - 123; Viruses - 0; Other Eukaryotes - 0 (source: NCBI BLink).	-	-
ICF39997	A09	18171954	18171954	insertion	4617	6.87671e-14	BraA09g027420.3.1C	BraA09g027430.3.1C	-	-	NA:NA	AT4G11780:unknown protein; BEST Arabidopsis thaliana protein match is: unknown protein (TAIR:AT4G23020.2); Has 550 Blast hits to 387 proteins in 92 species: Archae - 0; Bacteria - 32; Metazoa - 132; Fungi - 122; Plants - 80; Viruses - 0; Other Eukaryotes - 184 (source: NCBI BLink).	-	-
ICF37752	A01	10135931	10135931	insertion	1986	6.96109e-14	BraA01g018960.3.1C	-	-	-	AT4G28320:Glycosyl hydrolase superfamily protein	-	-	-
ICF10760	A03	9002500	9002500	insertion	1683	7.42717e-14	BraA03g019060.3.1C	BraA03g019040.3.1C	BraA03g019050.3.1C	-	NA:NA	AT2G36570:Leucine-rich repeat protein kinase family protein	NA:NA	-
ICF51560	A08	9962165	9962165	insertion	262	7.59559e-14	-	-	BraA08g011840.3.1C	-	-	-	AT4G15760:monooxygenase 1	-
ICF1973	A02	5079937	5079937	insertion	304	7.62904e-14	BraA02g010560.3.1C	BraA02g010550.3.1C	-	-	AT5G60210:ROP interactive partner 5	NA:NA	-	-
ICF38389	A01	17442625	17442625	insertion	4790	7.93272e-14	BraA01g027480.3.1C	BraA01g027490.3.1C	-	-	AT1G56410:heat shock protein 70 (Hsp 70) family protein	AT1G57943:purine permease 17	-	-
ICF41074	A09	43412075	43412075	insertion	2257	8.81267e-14	BraA09g063640.3.1C	-	-	-	AT1G08820:vamp/synaptobrevin-associated protein 27-2	-	-	-
ICF20982	A05	26748991	26748991	insertion	872	9.01772e-14	BraA05g040080.3.1C	BraA05g040070.3.1C	-	-	AT3G06140:RING/U-box superfamily protein	AT3G06145:unknown protein; Has 15 Blast hits to 15 proteins in 7 species: Archae - 0; Bacteria - 0; Metazoa - 0; Fungi - 0; Plants - 15; Viruses - 0; Other Eukaryotes - 0 (source: NCBI BLink).	-	-
ICF15081	A03	9279160	9279160	insertion	1359	9.03357e-14	-	BraA03g019520.3.1C	-	-	-	AT2G37480:unknown protein; BEST Arabidopsis thaliana protein match is: unknown protein (TAIR:AT3G53670.2); Has 35333 Blast hits to 34131 proteins in 2444 species: Archae - 798; Bacteria - 22429; Metazoa - 974; Fungi - 991; Plants - 531; Viruses - 0; Other Eukaryotes - 9610 (source: NCBI BLink).	-	-
ICF39491	A01	4900857	4900857	insertion	620	9.29824e-14	-	BraA01g009580.3.1C	-	-	-	AT4G18823:Defensin-like (DEFL) family protein	-	-
ICF31722	A07	27294280	27294280	insertion	261	9.4601e-14	BraA07g040970.3.1C	BraA07g040980.3.1C	-	-	AT1G76540:cyclin-dependent kinase B2;1	AT1G76550:Phosphofructokinase family protein	-	-
ICF14977	A03	9951172	9951172	insertion	2398	9.5529e-14	BraA03g020850.3.1C	-	-	-	AT2G39400:alpha/beta-Hydrolases superfamily protein	-	-	-
DCF5835	A05	2362600	2362944	deletion	344	9.65341e-14	BraA05g004690.3.1C	-	-	-	AT2G44790:uclacyanin 2	-	-	-
ICF14732	A03	31117641	31117641	insertion	4863	9.97148e-14	-	BraA03g059820.3.1C	BraA03g059830.3.1C	BraA03g059830.3.1C	-	AT4G34250:3-ketoacyl-CoA synthase 16	NA:NA	NA:NA
ICF6746	A10	8629256	8629256	insertion	2299	1.14898e-13	BraA10g010680.3.1C	BraA10g010690.3.1C	-	-	AT5G51880:2-oxoglutarate (2OG) and Fe(II)-dependent oxygenase superfamily protein	AT5G51890:Peroxidase superfamily protein	-	-
ICF5555	A10	11782469	11782469	insertion	2671	1.21468e-13	-	BraA10g015040.3.1C	-	-	-	AT5G56900:CwfJ-like family protein / zinc finger (CCCH-type) family protein	-	-
DCF16426	A01	15697533	15703014	deletion	5481	1.25313e-13	BraA01g026180.3.1C	BraA01g026170.3.1C	BraA01g026170.3.1C	BraA01g026170.3.1C	NA:NA	NA:NA	NA:NA	NA:NA
DCF21850	A06	25867210	25868658	deletion	1448	1.30209e-13	-	BraA06g039980.3.1C	-	-	-	AT3G25670:Leucine-rich repeat (LRR) family protein	-	-
ICF44061	A09	33756877	33756877	insertion	3887	1.31003e-13	-	BraA09g045040.3.1C	-	-	-	NA:NA	-	-
ICF39736	A09	11003482	11003482	insertion	2272	1.31834e-13	BraA09g018160.3.1C	-	-	-	NA:NA	-	-	-
ICF7719	A10	12713853	12713853	insertion	7159	1.33394e-13	-	BraA10g016660.3.1C	BraA10g016650.3.1C	-	-	AT5G58670:phospholipase C1	AT5G58660:2-oxoglutarate (2OG) and Fe(II)-dependent oxygenase superfamily protein	-
ICF40023	A09	33866239	33866239	insertion	1300	1.34118e-13	BraA09g045210.3.1C	-	-	-	AT3G52750:Tubulin/FtsZ family protein	-	-	-
DCF39388	A03	31334833	31336297	deletion	1464	1.34923e-13	BraA03g060220.3.1C	-	-	-	AT4G34760:SAUR-like auxin-responsive protein family	-	-	-
ICF34486	A01	2960207	2960207	insertion	370	1.37151e-13	BraA01g006090.3.1C	-	-	-	AT4G31820:Phototropic-responsive NPH3 family protein	-	-	-
DCF26902	A04	13356636	13361433	deletion	4797	1.41743e-13	BraA04g018430.3.1C	BraA04g018440.3.1C	BraA04g018440.3.1C	BraA04g018440.3.1C	AT2G24600:Ankyrin repeat family protein	NA:NA	NA:NA	NA:NA
DCF4780	A05	23662254	23667239	deletion	4985	1.44135e-13	BraA05g033540.3.1C	-	BraA05g033540.3.1C	BraA05g033540.3.1C	NA:NA	-	NA:NA	NA:NA
ICF43644	A09	18171962	18171962	insertion	466	1.60952e-13	-	BraA09g027430.3.1C	-	-	-	AT4G11780:unknown protein; BEST Arabidopsis thaliana protein match is: unknown protein (TAIR:AT4G23020.2); Has 550 Blast hits to 387 proteins in 92 species: Archae - 0; Bacteria - 32; Metazoa - 132; Fungi - 122; Plants - 80; Viruses - 0; Other Eukaryotes - 184 (source: NCBI BLink).	-	-
ICF28937	A06	8188033	8188033	insertion	6732	1.64115e-13	-	BraA06g015610.3.1C	BraA06g015620.3.1C	-	-	NA:NA	NA:NA	-
ICF19830	A05	21451892	21451892	insertion	294	1.71125e-13	-	BraA05g029610.3.1C	-	-	-	AT3G18490:Eukaryotic aspartyl protease family protein	-	-
ICF26703	A06	7931539	7931539	insertion	84	1.76646e-13	-	BraA06g015160.3.1C	-	-	-	AT1G19300:Nucleotide-diphospho-sugar transferases superfamily protein	-	-
DCF7867	A05	19256284	19258953	deletion	2669	1.7676e-13	BraA05g026210.3.1C	BraA05g026220.3.1C	BraA05g026220.3.1C	BraA05g026220.3.1C	NA:NA	AT3G21560:UDP-Glycosyltransferase superfamily protein	AT3G21560:UDP-Glycosyltransferase superfamily protein	AT3G21560:UDP-Glycosyltransferase superfamily protein
ICF34779	A01	18438229	18438229	insertion	896	1.89817e-13	-	BraA01g028770.3.1C	-	-	-	AT1G60250:B-box zinc finger family protein	-	-
DCF18056	A01	4408185	4412996	deletion	4811	1.95344e-13	BraA01g008810.3.1C	BraA01g008800.3.1C	BraA01g008810.3.1C	BraA01g008810.3.1C	NA:NA	AT4G28560:ROP-interactive CRIB motif-containing protein 7	NA:NA	NA:NA
DCF24030	A06	11490448	11492218	deletion	1770	1.97443e-13	BraA06g020520.3.1C	BraA06g020510.3.1C	-	-	AT3G46940:DUTP-PYROPHOSPHATASE-LIKE 1	AT3G46960:RNA helicase, ATP-dependent, SK12/DOB1 protein	-	-
ICF6147	A10	12590052	12590052	insertion	2635	2.02684e-13	-	BraA10g016390.3.1C	-	-	-	AT5G58380:SOS3-interacting protein 1	-	-
ICF15843	A04	15754417	15754417	insertion	1900	2.09809e-13	-	BraA04g022040.3.1C	-	-	-	NA:NA	-	-
ICF33962	A07	11048502	11048502	insertion	3828	2.25065e-13	-	-	BraA07g011510.3.1C	BraA07g011510.3.1C	-	-	AT1G29290:unknown protein; FUNCTIONS IN: molecular_function unknown; INVOLVED IN: biological_process unknown; LOCATED IN: endomembrane system; Has 18 Blast hits to 18 proteins in 5 species: Archae - 0; Bacteria - 0; Metazoa - 0; Fungi - 0; Plants - 18; Viruses - 0; Other Eukaryotes - 0 (source: NCBI BLink).	AT1G29290:unknown protein; FUNCTIONS IN: molecular_function unknown; INVOLVED IN: biological_process unknown; LOCATED IN: endomembrane system; Has 18 Blast hits to 18 proteins in 5 species: Archae - 0; Bacteria - 0; Metazoa - 0; Fungi - 0; Plants - 18; Viruses - 0; Other Eukaryotes - 0 (source: NCBI BLink).
DCF21955	A06	6559811	6565026	deletion	5215	2.3068e-13	BraA06g012320.3.1C	BraA06g012300.3.1C	BraA06g012320.3.1C	BraA06g012320.3.1C	NA:NA	AT1G16350:Aldolase-type TIM barrel family protein	NA:NA	NA:NA
ICF5805	A10	15775952	15775952	insertion	1689	2.8099e-13	BraA10g022430.3.1C	BraA10g022410.3.1C	-	-	AT5G17620:CONTAINS InterPro DOMAIN/s: Plant nuclear matrix 1 (InterPro:IPR010604); Has 30201 Blast hits to 17322 proteins in 780 species: Archae - 12; Bacteria - 1396; Metazoa - 17338; Fungi - 3422; Plants - 5037; Viruses - 0; Other Eukaryotes - 2996 (source: NCBI BLink).	AT5G17640:Protein of unknown function (DUF1005)	-	-
ICF46502	A09	44331323	44331323	insertion	343	3.12701e-13	BraA09g065650.3.1C	BraA09g065640.3.1C	-	-	AT1G04750:vesicle-associated membrane protein 721	AT1G04860:ubiquitin-specific protease 2	-	-
ICF20331	A05	16335704	16335704	insertion	2294	3.44611e-13	-	BraA05g023000.3.1C	-	-	-	AT1G33760:Integrase-type DNA-binding superfamily protein	-	-
ICF20533	A05	19414976	19414976	insertion	7810	3.50229e-13	BraA05g026430.3.1C	BraA05g026440.3.1C	-	-	AT3G21295:Tudor/PWWP/MBT superfamily protein	AT3G21290:dentin sialophosphoprotein-related	-	-
ICF23342	A05	17917057	17917057	insertion	1672	3.57572e-13	BraA05g024630.3.1C	-	-	-	AT3G23030:indole-3-acetic acid inducible 2	-	-	-
DCF3208	A02	14769298	14772529	deletion	3231	3.6742e-13	BraA02g025400.3.1C	BraA02g025410.3.1C	-	-	NA:NA	AT1G78580:trehalose-6-phosphate synthase	-	-
ICF32250	A07	17408353	17408353	insertion	1512	3.72183e-13	BraA07g021810.3.1C	-	-	-	AT3G53260:phenylalanine ammonia-lyase 2	-	-	-
ICF27296	A06	10381854	10381854	insertion	683	3.80647e-13	BraA06g018960.3.1C	-	-	-	AT3G48520:cytochrome P450, family 94, subfamily B, polypeptide 3	-	-	-
DCF16328	A01	6442519	6447669	deletion	5150	3.99572e-13	BraA01g012240.3.1C	BraA01g012230.3.1C	BraA01g012230.3.1C	BraA01g012230.3.1C	AT4G21700:Protein of unknown function (DUF2921)	NA:NA	NA:NA	NA:NA
ICF13747	A03	6165756	6165756	insertion	260	4.11482e-13	BraA03g014130.3.1C	BraA03g014120.3.1C	-	-	AT5G54300:Protein of unknown function (DUF761)	AT5G54310:ARF-GAP domain 5	-	-
ICF13991	A03	744129	744129	insertion	1390	4.16787e-13	BraA03g001690.3.1C	-	-	-	AT5G04440:Protein of unknown function (DUF1997)	-	-	-
ICF47097	A09	26053854	26053854	insertion	1466	4.59969e-13	-	-	BraA09g034360.3.1C	-	-	-	AT1G31810:Formin Homology 14	-
ICF25638	A06	23319695	23319695	insertion	2437	4.64889e-13	-	BraA06g035380.3.1C	-	-	-	AT5G28060:Ribosomal protein S24e family protein	-	-
ICF18958	A04	190620	190620	insertion	2301	4.70458e-13	BraA04g000340.3.1C	-	BraA04g000350.3.1C	BraA04g000350.3.1C	AT3G63070:Tudor/PWWP/MBT domain-containing protein	-	NA:NA	NA:NA
ICF22294	A05	4053736	4053736	insertion	1877	4.99062e-13	BraA05g007790.3.1C	-	-	-	AT2G37610:unknown protein; Has 21 Blast hits to 21 proteins in 5 species: Archae - 0; Bacteria - 0; Metazoa - 0; Fungi - 0; Plants - 21; Viruses - 0; Other Eukaryotes - 0 (source: NCBI BLink).	-	-	-
DCF33230	A07	26668155	26675370	deletion	7215	5.18761e-13	BraA07g039810.3.1C	-	-	-	AT1G75260:oxidoreductases, acting on NADH or NADPH	-	-	-
ICF15763	A04	1041182	1041182	insertion	863	5.67299e-13	BraA04g001840.3.1C	-	-	-	AT3G60650:unknown protein; Has 10 Blast hits to 10 proteins in 5 species: Archae - 0; Bacteria - 0; Metazoa - 0; Fungi - 0; Plants - 10; Viruses - 0; Other Eukaryotes - 0 (source: NCBI BLink).	-	-	-
ICF5341	A02	3772329	3772329	insertion	13109	5.73027e-13	-	-	BraA02g008050.3.1C	BraA02g008050.3.1C	-	-	NA:NA	NA:NA
ICF42633	A09	42961773	42961773	insertion	910	5.7357e-13	BraA09g062650.3.1C	-	-	-	AT1G10950:transmembrane nine 1	-	-	-
ICF49570	A08	12182483	12182483	insertion	1470	5.75376e-13	BraA08g015030.3.1C	-	-	-	AT4G21710:DNA-directed RNA polymerase family protein	-	-	-
ICF48983	A08	19149198	19149198	insertion	709	6.00506e-13	BraA08g027400.3.1C	-	-	-	AT1G22015:Galactosyltransferase family protein	-	-	-
ICF1434	A02	21880220	21880220	insertion	923	6.02539e-13	-	-	BraA02g032910.3.1C	-	-	-	AT5G45380:solute:sodium symporters;urea transmembrane transporters	-
ICF44803	A09	5428815	5428815	insertion	955	6.47234e-13	BraA09g009750.3.1C	-	-	-	AT5G66550:Maf-like protein	-	-	-
ICF11307	A03	25182708	25182708	insertion	1435	6.71319e-13	BraA03g050080.3.1C	BraA03g050090.3.1C	-	-	AT4G20850:tripeptidyl peptidase ii	AT4G20880:ethylene-responsive nuclear protein / ethylene-regulated nuclear protein (ERT2)	-	-
ICF12484	A03	19247226	19247226	insertion	617	6.71599e-13	-	BraA03g039290.3.1C	BraA03g039280.3.1C	-	-	AT3G19460:Reticulon family protein	AT3G19480:D-3-phosphoglycerate dehydrogenase	-
DCF33817	A07	9973531	9977018	deletion	3487	6.82203e-13	BraA07g010280.3.1C	-	-	-	NA:NA	-	-	-
ICF41482	A09	42974032	42974032	insertion	2335	6.90916e-13	-	-	BraA09g062670.3.1C	-	-	-	AT1G11000:Seven transmembrane MLO family protein	-
DCF800	A02	23528923	23533540	deletion	4617	7.36402e-13	BraA02g034960.3.1C	BraA02g034950.3.1C	-	-	NA:NA	NA:NA	-	-
DCF34239	A07	10066698	10068625	deletion	1927	7.64348e-13	-	BraA07g010360.3.1C	-	-	-	AT1G31130:unknown protein; FUNCTIONS IN: molecular_function unknown; INVOLVED IN: biological_process unknown; LOCATED IN: cellular_component unknown; EXPRESSED IN: 23 plant structures; EXPRESSED DURING: 13 growth stages; BEST Arabidopsis thaliana protein match is: unknown protein (TAIR:AT4G19950.1); Has 246 Blast hits to 244 proteins in 29 species: Archae - 2; Bacteria - 16; Metazoa - 0; Fungi - …	-	-
ICF13317	A03	31117645	31117645	insertion	4858	7.72635e-13	-	BraA03g059820.3.1C	BraA03g059830.3.1C	BraA03g059830.3.1C	-	AT4G34250:3-ketoacyl-CoA synthase 16	NA:NA	NA:NA
ICF8390	A10	16825995	16825995	insertion	4863	7.98762e-13	-	BraA10g024790.3.1C	-	-	-	AT5G14340:myb domain protein 40	-	-
DCF34116	A07	8726907	8728314	deletion	1407	8.01892e-13	BraA07g008810.3.1C	-	-	-	AT3G24330:O-Glycosyl hydrolases family 17 protein	-	-	-
ICF13174	A03	4353928	4353928	insertion	2832	8.22184e-13	BraA03g010200.3.1C	-	-	-	AT5G22070:Core-2/I-branching beta-1,6-N-acetylglucosaminyltransferase family protein	-	-	-
ICF13361	A03	9279159	9279159	insertion	1354	8.31438e-13	-	BraA03g019520.3.1C	-	-	-	AT2G37480:unknown protein; BEST Arabidopsis thaliana protein match is: unknown protein (TAIR:AT3G53670.2); Has 35333 Blast hits to 34131 proteins in 2444 species: Archae - 798; Bacteria - 22429; Metazoa - 974; Fungi - 991; Plants - 531; Viruses - 0; Other Eukaryotes - 9610 (source: NCBI BLink).	-	-
ICF27225	A06	23930205	23930205	insertion	1475	8.57672e-13	BraA06g036480.3.1C	-	-	-	AT5G48657:defense protein-related	-	-	-
ICF26709	A06	4747825	4747825	insertion	4769	8.76846e-13	-	-	BraA06g008690.3.1C	-	-	-	AT1G13130:Cellulase (glycosyl hydrolase family 5) protein	-
DCF18381	A01	15872991	15873696	deletion	705	9.19774e-13	BraA01g026340.3.1C	-	-	-	NA:NA	-	-	-
ICF25221	A06	11871376	11871376	insertion	4860	9.34966e-13	BraA06g021000.3.1C	-	BraA06g021010.3.1C	-	AT3G46190:TRAF-like family protein	-	AT3G46140:Protein kinase superfamily protein	-
ICF31824	A07	20540363	20540363	insertion	5295	1.01457e-12	BraA07g028080.3.1C	-	-	-	AT1G76955:Expressed protein	-	-	-
DCF14770	A09	5196242	5197209	deletion	967	1.07253e-12	BraA09g009200.3.1C	-	BraA09g009200.3.1C	BraA09g009200.3.1C	AT5G67350:unknown protein; Has 1807 Blast hits to 1807 proteins in 277 species: Archae - 0; Bacteria - 0; Metazoa - 736; Fungi - 347; Plants - 385; Viruses - 0; Other Eukaryotes - 339 (source: NCBI BLink).	-	AT5G67350:unknown protein; Has 1807 Blast hits to 1807 proteins in 277 species: Archae - 0; Bacteria - 0; Metazoa - 736; Fungi - 347; Plants - 385; Viruses - 0; Other Eukaryotes - 339 (source: NCBI BLink).	AT5G67350:unknown protein; Has 1807 Blast hits to 1807 proteins in 277 species: Archae - 0; Bacteria - 0; Metazoa - 736; Fungi - 347; Plants - 385; Viruses - 0; Other Eukaryotes - 339 (source: NCBI BLink).
DCF16107	A01	26138075	26138337	deletion	262	1.12127e-12	BraA01g039480.3.1C	-	-	-	AT3G12880:Plant invertase/pectin methylesterase inhibitor superfamily protein	-	-	-
ICF41792	A09	2382677	2382677	insertion	900	1.13448e-12	BraA09g003960.3.1C	-	-	-	AT3G29240:Protein of unknown function (DUF179)	-	-	-
ICF39139	A01	3426056	3426056	insertion	4997	1.13466e-12	-	BraA01g007110.3.1C	BraA01g007090.3.1C	BraA01g007090.3.1C	-	AT4G30640:RNI-like superfamily protein	AT4G30650:Low temperature and salt responsive protein family	AT4G30650:Low temperature and salt responsive protein family
DCF9494	A09	10488878	10493652	deletion	4774	1.16236e-12	BraA09g017470.3.1C	-	BraA09g017470.3.1C	BraA09g017470.3.1C	NA:NA	-	NA:NA	NA:NA
ICF50772	A08	13237236	13237236	insertion	297	1.2558e-12	BraA08g016660.3.1C	-	-	-	AT4G34020:Class I glutamine amidotransferase-like superfamily protein	-	-	-
ICF26276	A06	24522924	24522924	insertion	1674	1.28848e-12	-	BraA06g037620.3.1C	-	-	-	AT3G29160:SNF1 kinase homolog 11	-	-
DCF29776	A08	7371263	7376085	deletion	4822	1.31944e-12	-	-	BraA08g008710.3.1C	BraA08g008710.3.1C	-	-	AT1G33410:SUPPRESSOR OF AUXIN RESISTANCE1	AT1G33410:SUPPRESSOR OF AUXIN RESISTANCE1
ICF47868	A08	13237233	13237233	insertion	297	1.3958e-12	BraA08g016660.3.1C	-	-	-	AT4G34020:Class I glutamine amidotransferase-like superfamily protein	-	-	-
ICF42430	A09	33349158	33349158	insertion	2686	1.42212e-12	BraA09g044360.3.1C	-	-	-	AT3G51770:tetratricopeptide repeat (TPR)-containing protein	-	-	-
ICF10329	A03	19247234	19247234	insertion	120	1.44721e-12	-	BraA03g039290.3.1C	BraA03g039280.3.1C	-	-	AT3G19460:Reticulon family protein	AT3G19480:D-3-phosphoglycerate dehydrogenase	-
DCF35912	A07	13778537	13783359	deletion	4822	1.45891e-12	BraA07g015660.3.1C	-	BraA07g015660.3.1C	BraA07g015660.3.1C	AT1G21200:sequence-specific DNA binding transcription factors	-	AT1G21200:sequence-specific DNA binding transcription factors	AT1G21200:sequence-specific DNA binding transcription factors
ICF34455	A01	3426065	3426065	insertion	4997	1.46413e-12	BraA01g007090.3.1C	BraA01g007110.3.1C	-	-	AT4G30650:Low temperature and salt responsive protein family	AT4G30640:RNI-like superfamily protein	-	-
ICF46271	A09	35772911	35772911	insertion	1339	1.563e-12	BraA09g048400.3.1C	BraA09g048390.3.1C	-	-	AT3G56520:NAC (No Apical Meristem) domain transcriptional regulator superfamily protein	AT3G56580:RING/U-box superfamily protein	-	-
DCF7895	A05	2484080	2484590	deletion	510	1.58008e-12	BraA05g004870.3.1C	-	-	-	AT2G45050:GATA transcription factor 2	-	-	-
DCF11582	A09	17947608	17951112	deletion	3504	1.67325e-12	-	BraA09g027110.3.1C	-	-	-	AT4G12030:bile acid transporter 5	-	-
DCF7501	A05	2484083	2484591	deletion	508	1.81913e-12	BraA05g004870.3.1C	-	-	-	AT2G45050:GATA transcription factor 2	-	-	-
ICF7881	A10	16354168	16354168	insertion	5173	1.87383e-12	-	BraA10g023720.3.1C	-	-	-	AT5G15980:Pentatricopeptide repeat (PPR) superfamily protein	-	-
DCF41323	A03	6610600	6611457	deletion	857	1.93763e-12	BraA03g014830.3.1C	BraA03g014840.3.1C	-	-	AT5G52840:NADH-ubiquinone oxidoreductase-related	AT5G52750:Heavy metal transport/detoxification superfamily protein	-	-
DCF38108	A03	30211881	30218406	deletion	6525	1.94004e-12	-	BraA03g058490.3.1C	-	-	-	AT4G32770:tocopherol cyclase, chloroplast / vitamin E deficient 1 (VTE1) / sucrose export defective 1 (SXD1)	-	-
DCF22145	A06	25266995	25267820	deletion	825	1.97794e-12	BraA06g039070.3.1C	-	-	-	AT3G27025:unknown protein; Has 25 Blast hits to 25 proteins in 6 species: Archae - 0; Bacteria - 0; Metazoa - 1; Fungi - 0; Plants - 24; Viruses - 0; Other Eukaryotes - 0 (source: NCBI BLink).	-	-	-
ICF32397	A07	20891082	20891082	insertion	262	2.0642e-12	BraA07g028680.3.1C	-	-	-	AT1G75490:Integrase-type DNA-binding superfamily protein	-	-	-
ICF6586	A10	1119824	1119824	insertion	705	2.10867e-12	-	BraA10g002150.3.1C	-	-	-	AT1G03620:ELMO/CED-12 family protein	-	-
ICF37149	A01	26696491	26696491	insertion	1004	2.31891e-12	BraA01g040480.3.1C	-	-	-	AT3G11410:protein phosphatase 2CA	-	-	-
DCF1235	A02	23404178	23404809	deletion	631	2.4272e-12	-	BraA02g034750.3.1C	-	-	-	AT5G47120:BAX inhibitor 1	-	-
ICF47394	A09	10586787	10586787	insertion	8963	2.459e-12	BraA09g017630.3.1C	-	-	-	NA:NA	-	-	-
DCF20952	A10	9628520	9629338	deletion	818	2.53387e-12	-	BraA10g011890.3.1C	-	-	-	AT5G53370:pectin methylesterase PCR fragment F	-	-
ICF8405	A10	16826003	16826003	insertion	4863	2.5621e-12	-	BraA10g024790.3.1C	-	-	-	AT5G14340:myb domain protein 40	-	-
ICF35516	A01	14789999	14789999	insertion	1944	2.61483e-12	BraA01g025180.3.1C	-	-	-	AT3G46880:unknown protein; FUNCTIONS IN: molecular_function unknown; INVOLVED IN: biological_process unknown; LOCATED IN: chloroplast; EXPRESSED IN: 14 plant structures; EXPRESSED DURING: 9 growth stages; BEST Arabidopsis thaliana protein match is: unknown protein (TAIR:AT5G59080.1); Has 51 Blast hits to 51 proteins in 8 species: Archae - 0; Bacteria - 0; Metazoa - 0; Fungi - 0; Plants - 51; Viru…	-	-	-
DCF33179	A07	26668151	26675366	deletion	7215	2.64959e-12	BraA07g039810.3.1C	-	-	-	AT1G75260:oxidoreductases, acting on NADH or NADPH	-	-	-
DCF16097	A01	15089021	15097729	deletion	8708	2.6894e-12	-	BraA01g025630.3.1C	-	-	-	NA:NA	-	-
DCF40772	A03	6533277	6533537	deletion	260	2.70371e-12	BraA03g014710.3.1C	-	-	-	AT5G53160:regulatory components of ABA receptor 3	-	-	-
ICF13426	A03	8897030	8897030	insertion	656	2.7038e-12	-	-	BraA03g018900.3.1C	-	-	-	NA:NA	-
ICF49708	A08	13079406	13079406	insertion	1361	2.7086e-12	-	BraA08g016360.3.1C	-	-	-	AT4G34410:redox responsive transcription factor 1	-	-
DCF11743	A09	17947601	17951105	deletion	3504	2.7135e-12	-	BraA09g027110.3.1C	-	-	-	AT4G12030:bile acid transporter 5	-	-
ICF38642	A01	10137016	10137016	insertion	2278	2.86359e-12	BraA01g018960.3.1C	-	-	-	AT4G28320:Glycosyl hydrolase superfamily protein	-	-	-
ICF44444	A09	31459625	31459625	insertion	371	2.95821e-12	BraA09g041530.3.1C	BraA09g041540.3.1C	-	-	AT1G22750:unknown protein; CONTAINS InterPro DOMAIN/s: Protein of unknown function DUF1475 (InterPro:IPR009943); Has 186 Blast hits to 155 proteins in 21 species: Archae - 0; Bacteria - 8; Metazoa - 3; Fungi - 0; Plants - 65; Viruses - 0; Other Eukaryotes - 110 (source: NCBI BLink).	AT1G22730:MA3 domain-containing protein	-	-
ICF42958	A09	385320	385320	insertion	1488	3.04266e-12	BraA09g000760.3.1C	BraA09g000750.3.1C	-	-	AT4G00190:pectin methylesterase 38	AT4G00200:AT hook motif DNA-binding family protein	-	-
DCF23138	A06	25266993	25267819	deletion	826	3.0535e-12	BraA06g039070.3.1C	-	-	-	AT3G27025:unknown protein; Has 25 Blast hits to 25 proteins in 6 species: Archae - 0; Bacteria - 0; Metazoa - 1; Fungi - 0; Plants - 24; Viruses - 0; Other Eukaryotes - 0 (source: NCBI BLink).	-	-	-
ICF37982	A01	15783361	15783361	insertion	202	3.08916e-12	-	BraA01g026290.3.1C	-	-	-	NA:NA	-	-
ICF28140	A06	7721768	7721768	insertion	1133	3.09872e-12	-	BraA06g014760.3.1C	-	-	-	AT1G18840:IQ-domain 30	-	-
ICF8940	A03	24659904	24659904	insertion	1225	3.15657e-12	BraA03g049210.3.1C	BraA03g049200.3.1C	-	-	AT4G18920:Protein of unknown function (DUF1264)	AT4G18910:NOD26-like intrinsic protein 1;2	-	-
ICF49169	A08	275450	275450	insertion	2275	3.2816e-12	BraA08g000470.3.1C	-	-	-	AT1G55610:BRI1 like	-	-	-
ICF8061	A10	13185979	13185979	insertion	7425	3.47091e-12	BraA10g017530.3.1C	-	BraA10g017540.3.1C	BraA10g017540.3.1C	NA:NA	-	NA:NA	NA:NA
ICF32286	A07	11140998	11140998	insertion	1309	3.49913e-12	BraA07g011610.3.1C	-	-	-	AT1G29160:Dof-type zinc finger DNA-binding family protein	-	-	-
ICF26921	A06	7514727	7514727	insertion	5891	3.64958e-12	BraA06g014380.3.1C	-	-	-	AT1G18580:galacturonosyltransferase 11	-	-	-
ICF49173	A08	16643735	16643735	insertion	4116	3.6775e-12	BraA08g022440.3.1C	-	-	-	AT4G39840:unknown protein; FUNCTIONS IN: molecular_function unknown; INVOLVED IN: biological_process unknown; LOCATED IN: endomembrane system; EXPRESSED IN: 23 plant structures; EXPRESSED DURING: 13 growth stages; Has 20719 Blast hits to 6096 proteins in 607 species: Archae - 22; Bacteria - 3243; Metazoa - 4364; Fungi - 2270; Plants - 237; Viruses - 128; Other Eukaryotes - 10455 (source: NCBI BLi…	-	-	-
ICF40597	A09	39768805	39768805	insertion	2634	3.96288e-12	-	BraA09g055980.3.1C	-	-	-	AT2G22250:aspartate aminotransferase	-	-
ICF6630	A10	16402899	16402899	insertion	581	4.04581e-12	-	BraA10g023840.3.1C	-	-	-	AT5G15810:N2,N2-dimethylguanosine tRNA methyltransferase	-	-
ICF24929	A06	25002137	25002137	insertion	1600	4.10435e-12	BraA06g038560.3.1C	-	-	-	AT3G27670:ARM repeat superfamily protein	-	-	-
ICF47615	A08	9962167	9962167	insertion	262	4.16478e-12	-	-	BraA08g011840.3.1C	-	-	-	AT4G15760:monooxygenase 1	-
ICF27086	A06	18788981	18788981	insertion	332	4.2566e-12	-	BraA06g027730.3.1C	BraA06g027720.3.1C	-	-	AT5G63220:unknown protein; CONTAINS InterPro DOMAIN/s: Uncharacterised protein family UPF0363 (InterPro:IPR007317); Has 304 Blast hits to 301 proteins in 161 species: Archae - 0; Bacteria - 0; Metazoa - 110; Fungi - 121; Plants - 35; Viruses - 0; Other Eukaryotes - 38 (source: NCBI BLink).	NA:NA	-
DCF22333	A06	5327090	5331741	deletion	4651	4.77324e-12	BraA06g009840.3.1C	-	-	-	AT1G13605:Encodes a defensin-like (DEFL) family protein.	-	-	-
ICF5562	A10	14143484	14143484	insertion	260	4.80881e-12	BraA10g019270.3.1C	-	-	-	AT5G22090:Protein of unknown function (DUF3049)	-	-	-
ICF22330	A05	9601327	9601327	insertion	620	4.90162e-12	-	BraA05g016540.3.1C	-	-	-	AT1G55365:unknown protein; FUNCTIONS IN: molecular_function unknown; INVOLVED IN: biological_process unknown; LOCATED IN: endomembrane system; BEST Arabidopsis thaliana protein match is: unknown protein (TAIR:AT3G13500.1); Has 29 Blast hits to 29 proteins in 6 species: Archae - 0; Bacteria - 0; Metazoa - 0; Fungi - 0; Plants - 29; Viruses - 0; Other Eukaryotes - 0 (source: NCBI BLink).	-	-
ICF27963	A06	26226752	26226752	insertion	16457	5.23991e-12	BraA06g040550.3.1C	BraA06g040540.3.1C	-	-	NA:NA	AT2G03240:EXS (ERD1/XPR1/SYG1) family protein	-	-
ICF3757	A02	3772322	3772322	insertion	13128	5.33747e-12	-	-	BraA02g008050.3.1C	BraA02g008050.3.1C	-	-	NA:NA	NA:NA
DCF14710	A09	34001634	34003875	deletion	2241	5.40173e-12	BraA09g045360.3.1C	-	-	-	NA:NA	-	-	-
ICF33265	A07	14879506	14879506	insertion	3271	5.57548e-12	-	BraA07g017590.3.1C	-	-	-	AT5G66810:CONTAINS InterPro DOMAIN/s: CTLH, C-terminal LisH motif (InterPro:IPR006595); BEST Arabidopsis thaliana protein match is: LisH and RanBPM domains containing protein (TAIR:AT1G61150.1); Has 333 Blast hits to 242 proteins in 88 species: Archae - 0; Bacteria - 0; Metazoa - 104; Fungi - 47; Plants - 152; Viruses - 0; Other Eukaryotes - 30 (source: NCBI BLink).	-	-
ICF23984	A05	19847523	19847523	insertion	369	5.73811e-12	-	-	BraA05g027040.3.1C	-	-	-	NA:NA	-
ICF878	A02	22061140	22061140	insertion	1209	5.95295e-12	-	-	BraA02g033120.3.1C	-	-	-	NA:NA	-
ICF8099	A10	13788759	13788759	insertion	634	5.99744e-12	-	BraA10g018640.3.1C	BraA10g018630.3.1C	BraA10g018630.3.1C	-	AT5G22950:SNF7 family protein	AT5G22960:alpha/beta-Hydrolases superfamily protein	AT5G22960:alpha/beta-Hydrolases superfamily protein
ICF10383	A03	23077535	23077535	insertion	1135	5.99924e-12	-	BraA03g046060.3.1C	-	-	-	NA:NA	-	-
DCF36186	A07	13325274	13333835	deletion	8561	6.07797e-12	-	BraA07g014980.3.1C	-	-	-	AT1G22490:basic helix-loop-helix (bHLH) DNA-binding superfamily protein	-	-
DCF1302	A02	26078935	26081388	deletion	2453	6.23565e-12	BraA02g038490.3.1C	BraA02g038480.3.1C	-	-	AT3G26820:Esterase/lipase/thioesterase family protein	AT3G26820:Esterase/lipase/thioesterase family protein	-	-
ICF27087	A06	897576	897576	insertion	1249	6.32888e-12	BraA06g001490.3.1C	-	-	-	AT1G53200:unknown protein; Has 35333 Blast hits to 34131 proteins in 2444 species: Archae - 798; Bacteria - 22429; Metazoa - 974; Fungi - 991; Plants - 531; Viruses - 0; Other Eukaryotes - 9610 (source: NCBI BLink).	-	-	-
DCF16628	A01	3571258	3571955	deletion	697	6.39332e-12	BraA01g007380.3.1C	-	-	-	AT4G30250:P-loop containing nucleoside triphosphate hydrolases superfamily protein	-	-	-
ICF35862	A01	28019544	28019544	insertion	354	6.43574e-12	-	BraA01g042780.3.1C	-	-	-	AT3G06620:PAS domain-containing protein tyrosine kinase family protein	-	-
DCF40946	A03	6622114	6623426	deletion	1312	6.6634e-12	BraA03g014870.3.1C	-	BraA03g014860.3.1C	BraA03g014860.3.1C	AT5G52660:Homeodomain-like superfamily protein	-	AT5G52670:Copper transport protein family	AT5G52670:Copper transport protein family
ICF36378	A01	11365823	11365823	insertion	897	6.88591e-12	BraA01g020860.3.1C	-	-	-	NA:NA	-	-	-
ICF29244	A07	21150644	21150644	insertion	1568	7.18116e-12	BraA07g029180.3.1C	-	-	-	AT1G74430:myb domain protein 95	-	-	-
ICF6619	A10	12713858	12713858	insertion	7157	7.29004e-12	-	BraA10g016660.3.1C	BraA10g016650.3.1C	BraA10g016650.3.1C	-	AT5G58670:phospholipase C1	AT5G58660:2-oxoglutarate (2OG) and Fe(II)-dependent oxygenase superfamily protein	AT5G58660:2-oxoglutarate (2OG) and Fe(II)-dependent oxygenase superfamily protein
DCF28623	A04	1162054	1162708	deletion	654	7.46081e-12	-	BraA04g002060.3.1C	BraA04g002070.3.1C	-	-	AT3G60350:ARABIDILLO-2	AT3G61090:Putative endonuclease or glycosyl hydrolase	-
ICF20353	A05	17917056	17917056	insertion	1672	8.13822e-12	BraA05g024630.3.1C	-	-	-	AT3G23030:indole-3-acetic acid inducible 2	-	-	-
ICF5661	A10	13185982	13185982	insertion	7257	8.33276e-12	BraA10g017530.3.1C	-	BraA10g017540.3.1C	BraA10g017540.3.1C	NA:NA	-	NA:NA	NA:NA
ICF34852	A01	28603185	28603185	insertion	314	8.34514e-12	BraA01g043900.3.1C	-	-	-	AT3G04620:Alba DNA/RNA-binding protein	-	-	-
ICF11883	A03	11292285	11292285	insertion	262	8.47925e-12	BraA03g023660.3.1C	-	-	-	AT2G45080:cyclin p3;1	-	-	-
ICF48282	A08	20334945	20334945	insertion	4688	9.22608e-12	BraA08g029980.3.1C	-	BraA08g029990.3.1C	-	NA:NA	-	AT1G16480:Tetratricopeptide repeat (TPR)-like superfamily protein	-
ICF7723	A10	14793765	14793765	insertion	274	9.36832e-12	BraA10g020420.3.1C	BraA10g020430.3.1C	-	-	AT5G20220:zinc knuckle (CCHC-type) family protein	AT5G20200:nucleoporin-related	-	-
DCF10362	A09	10488877	10493651	deletion	4774	9.43049e-12	BraA09g017470.3.1C	-	BraA09g017470.3.1C	BraA09g017470.3.1C	NA:NA	-	NA:NA	NA:NA
ICF4291	A02	13323190	13323190	insertion	5274	9.72037e-12	-	-	BraA02g023430.3.1C	-	-	-	NA:NA	-
ICF43934	A09	29210489	29210489	insertion	3788	9.88064e-12	BraA09g037900.3.1C	-	-	-	AT1G27850:unknown protein; FUNCTIONS IN: molecular_function unknown; INVOLVED IN: biological_process unknown; LOCATED IN: plasma membrane; EXPRESSED IN: 22 plant structures; EXPRESSED DURING: 13 growth stages; BEST Arabidopsis thaliana protein match is: unknown protein (TAIR:AT2G40070.1); Has 9215 Blast hits to 5316 proteins in 473 species: Archae - 6; Bacteria - 773; Metazoa - 3392; Fungi - 1710…	-	-	-
ICF9382	A03	2633810	2633810	insertion	10360	1.0097e-11	-	BraA03g006100.3.1C	-	-	-	AT5G13920:GRF zinc finger / Zinc knuckle protein	-	-
DCF19890	A10	9628517	9629331	deletion	814	1.05007e-11	-	BraA10g011890.3.1C	-	-	-	AT5G53370:pectin methylesterase PCR fragment F	-	-
ICF36585	A01	18314418	18314418	insertion	4475	1.05434e-11	-	BraA01g028600.3.1C	-	-	-	NA:NA	-	-
ICF33074	A07	23794933	23794933	insertion	1830	1.05671e-11	-	BraA07g034130.3.1C	BraA07g034120.3.1C	-	-	AT1G67970:heat shock transcription factor A8	AT1G67940:non-intrinsic ABC protein 3	-
ICF1292	A02	24096370	24096370	insertion	4796	1.06817e-11	BraA02g035890.3.1C	-	-	-	NA:NA	-	-	-
ICF50682	A08	18129705	18129705	insertion	1471	1.07593e-11	-	BraA08g025380.3.1C	BraA08g025390.3.1C	-	-	AT1G27310:nuclear transport factor 2A	AT1G27290:unknown protein; FUNCTIONS IN: molecular_function unknown; INVOLVED IN: biological_process unknown; EXPRESSED IN: 25 plant structures; EXPRESSED DURING: 15 growth stages; Has 44 Blast hits to 44 proteins in 12 species: Archae - 0; Bacteria - 0; Metazoa - 0; Fungi - 0; Plants - 44; Viruses - 0; Other Eukaryotes - 0 (source: NCBI BLink).	-
ICF34396	A01	3471730	3471730	insertion	860	1.07878e-11	-	-	BraA01g007190.3.1C	-	-	-	AT4G30520:Leucine-rich repeat protein kinase family protein	-
ICF10980	A03	23832414	23832414	insertion	5059	1.08515e-11	BraA03g047650.3.1C	-	-	-	AT4G16650:O-fucosyltransferase family protein	-	-	-
ICF10171	A03	24635552	24635552	insertion	262	1.15658e-11	BraA03g049180.3.1C	-	-	-	AT4G18890:BES1/BZR1 homolog 3	-	-	-
DCF31413	A08	10372877	10374849	deletion	1972	1.18758e-11	-	BraA08g012390.3.1C	BraA08g012390.3.1C	BraA08g012390.3.1C	-	NA:NA	NA:NA	NA:NA
ICF1481	A02	13893101	13893101	insertion	574	1.19861e-11	-	BraA02g024280.3.1C	-	-	-	NA:NA	-	-
ICF19450	A05	13019242	13019242	insertion	661	1.21388e-11	-	-	BraA05g020550.3.1C	-	-	-	AT1G48640:Transmembrane amino acid transporter family protein	-
ICF34387	A01	9449579	9449579	insertion	2857	1.21484e-11	BraA01g017660.3.1C	BraA01g017670.3.1C	-	-	AT4G27040:EAP30/Vps36 family protein	AT4G27060:ARM repeat superfamily protein	-	-
ICF29558	A07	17851066	17851066	insertion	621	1.23641e-11	BraA07g022640.3.1C	-	-	-	AT3G55120:Chalcone-flavanone isomerase family protein	-	-	-
ICF44076	A09	39768816	39768816	insertion	2628	1.24116e-11	-	BraA09g055980.3.1C	-	-	-	AT2G22250:aspartate aminotransferase	-	-
DCF31552	A08	22875695	22876377	deletion	682	1.25198e-11	BraA08g036060.3.1C	BraA08g036070.3.1C	-	-	AT1G01520:Homeodomain-like superfamily protein	NA:NA	-	-
DCF23400	A06	6625582	6630717	deletion	5135	1.28131e-11	BraA06g012480.3.1C	BraA06g012480.3.1C	BraA06g012480.3.1C	BraA06g012480.3.1C	NA:NA	NA:NA	NA:NA	NA:NA
DCF37436	A03	17472765	17478202	deletion	5437	1.29171e-11	BraA03g035880.3.1C	BraA03g035880.3.1C	BraA03g035880.3.1C	BraA03g035880.3.1C	NA:NA	NA:NA	NA:NA	NA:NA
ICF20321	A05	9313583	9313583	insertion	2820	1.34148e-11	BraA05g016140.3.1C	-	-	-	NA:NA	-	-	-
DCF3928	A02	14646201	14647658	deletion	1457	1.35731e-11	BraA02g025230.3.1C	BraA02g025240.3.1C	-	-	AT1G78172:unknown protein; FUNCTIONS IN: molecular_function unknown; INVOLVED IN: biological_process unknown; LOCATED IN: cellular_component unknown; Has 30201 Blast hits to 17322 proteins in 780 species: Archae - 12; Bacteria - 1396; Metazoa - 17338; Fungi - 3422; Plants - 5037; Viruses - 0; Other Eukaryotes - 2996 (source: NCBI BLink).	AT1G78240:S-adenosyl-L-methionine-dependent methyltransferases superfamily protein	-	-
ICF23817	A05	21007716	21007716	insertion	205	1.37237e-11	-	BraA05g028820.3.1C	-	-	-	AT3G19240:Vacuolar import/degradation, Vid27-related protein	-	-
DCF28183	A04	11363610	11363950	deletion	340	1.38478e-11	BraA04g015590.3.1C	-	-	-	AT5G37490:ARM repeat superfamily protein	-	-	-
DCF22737	A06	6559817	6565032	deletion	5215	1.44884e-11	BraA06g012320.3.1C	BraA06g012300.3.1C	BraA06g012320.3.1C	BraA06g012320.3.1C	NA:NA	AT1G16350:Aldolase-type TIM barrel family protein	NA:NA	NA:NA
DCF31234	A08	8208806	8210130	deletion	1324	1.46215e-11	-	BraA08g009640.3.1C	-	-	-	NA:NA	-	-
ICF30698	A07	28064597	28064597	insertion	1770	1.46349e-11	BraA07g042390.3.1C	BraA07g042400.3.1C	-	-	AT1G78520:Carbohydrate-binding X8 domain superfamily protein	AT1G78530:Protein kinase superfamily protein	-	-
ICF2573	A02	285099	285099	insertion	1045	1.46391e-11	BraA02g000480.3.1C	-	-	-	AT5G02260:expansin A9	-	-	-
ICF43680	A09	10418326	10418326	insertion	313	1.48802e-11	BraA09g017290.3.1C	BraA09g017300.3.1C	-	-	AT1G60320:Toll-Interleukin-Resistance (TIR) domain family protein	NA:NA	-	-
ICF44339	A09	4828104	4828104	insertion	2647	1.5105e-11	-	BraA09g008570.3.1C	-	-	-	AT5G64790:O-Glycosyl hydrolases family 17 protein	-	-
DCF8858	A09	41815497	41815764	deletion	267	1.51573e-11	BraA09g060250.3.1C	-	-	-	AT1G14610:valyl-tRNA synthetase / valine--tRNA ligase (VALRS)	-	-	-
ICF40477	A09	44190598	44190598	insertion	7833	1.52453e-11	BraA09g065340.3.1C	-	-	-	AT1G05440:C-8 sterol isomerases	-	-	-
ICF30359	A07	13523855	13523855	insertion	8785	1.54651e-11	-	BraA07g015300.3.1C	-	-	-	AT1G22050:membrane-anchored ubiquitin-fold protein 6 precursor	-	-
ICF10836	A03	9347926	9347926	insertion	304	1.59031e-11	BraA03g019650.3.1C	-	-	-	NA:NA	-	-	-
ICF34314	A07	20451016	20451016	insertion	1826	1.62041e-11	BraA07g027930.3.1C	-	-	-	AT1G77470:replication factor C subunit 3	-	-	-
DCF17472	A01	17426517	17433538	deletion	7021	1.71724e-11	BraA01g027470.3.1C	-	-	-	AT1G57680:FUNCTIONS IN: molecular_function unknown; INVOLVED IN: biological_process unknown; LOCATED IN: endomembrane system; EXPRESSED IN: 24 plant structures; EXPRESSED DURING: 15 growth stages; CONTAINS InterPro DOMAIN/s: Uncharacterised conserved protein UCP031277 (InterPro:IPR016971); Has 35333 Blast hits to 34131 proteins in 2444 species: Archae - 798; Bacteria - 22429; Metazoa - 974; Fungi…	-	-	-
ICF11387	A03	28612216	28612216	insertion	950	1.7575e-11	BraA03g055990.3.1C	-	-	-	AT4G29190:Zinc finger C-x8-C-x5-C-x3-H type family protein	-	-	-
ICF922	A02	22174009	22174009	insertion	896	1.76367e-11	BraA02g033220.3.1C	-	-	-	AT5G45840:Leucine-rich repeat protein kinase family protein	-	-	-
ICF3721	A02	31336554	31336554	insertion	1358	1.76824e-11	BraA02g047320.3.1C	-	-	-	AT5G66700:homeobox 53	-	-	-
ICF44381	A09	7566240	7566240	insertion	666	1.81908e-11	BraA09g013240.3.1C	-	-	-	NA:NA	-	-	-
ICF30765	A07	21150642	21150642	insertion	1568	1.94384e-11	BraA07g029180.3.1C	-	-	-	AT1G74430:myb domain protein 95	-	-	-
DCF30195	A08	2293900	2298936	deletion	5036	2.11372e-11	BraA08g003170.3.1C	BraA08g003180.3.1C	BraA08g003180.3.1C	BraA08g003180.3.1C	NA:NA	NA:NA	NA:NA	NA:NA
ICF21477	A05	7227834	7227834	insertion	2272	2.1985e-11	BraA05g013260.3.1C	-	-	-	NA:NA	-	-	-
DCF34244	A07	15726187	15726890	deletion	703	2.21726e-11	-	-	BraA07g019060.3.1C	-	-	-	NA:NA	-
DCF14356	A09	16892712	16895078	deletion	2366	2.23358e-11	-	BraA09g025700.3.1C	-	-	-	AT4G05090:Inositol monophosphatase family protein	-	-
DCF36985	A03	1771314	1771564	deletion	250	2.23606e-11	-	BraA03g004240.3.1C	-	-	-	AT5G10100:Haloacid dehalogenase-like hydrolase (HAD) superfamily protein	-	-
ICF40533	A09	38581558	38581558	insertion	267	2.24787e-11	BraA09g054110.3.1C	-	-	-	NA:NA	-	-	-
ICF23840	A05	26162984	26162984	insertion	4994	2.26315e-11	-	BraA05g039130.3.1C	-	-	-	NA:NA	-	-
DCF1952	A02	22107912	22113196	deletion	5284	2.27591e-11	BraA02g033170.3.1C	BraA02g033170.3.1C	BraA02g033170.3.1C	BraA02g033170.3.1C	NA:NA	NA:NA	NA:NA	NA:NA
ICF35068	A01	24853909	24853909	insertion	888	2.27994e-11	-	-	BraA01g037360.3.1C	-	-	-	AT3G15730:phospholipase D alpha 1	-
ICF35067	A01	9902667	9902667	insertion	328	2.29762e-11	BraA01g018460.3.1C	BraA01g018450.3.1C	-	-	AT4G27700:Rhodanese/Cell cycle control phosphatase superfamily protein	AT4G27690:vacuolar protein sorting 26B	-	-
ICF13471	A03	16042596	16042596	insertion	1444	2.30941e-11	-	BraA03g032680.3.1C	-	-	-	AT3G05800:AtBS1(activation-tagged BRI1 suppressor 1)-interacting factor 1	-	-
ICF12739	A03	21467483	21467483	insertion	1386	2.34369e-11	BraA03g043220.3.1C	BraA03g043210.3.1C	-	-	AT2G15220:Plant basic secretory protein (BSP) family protein	AT2G15042:Leucine-rich repeat (LRR) family protein	-	-
DCF5910	A05	22093245	22093821	deletion	576	2.34832e-11	BraA05g030780.3.1C	BraA05g030760.3.1C	-	-	NA:NA	AT3G17520:Late embryogenesis abundant protein (LEA) family protein	-	-
DCF5294	A05	5773902	5775286	deletion	1384	2.37162e-11	BraA05g010760.3.1C	BraA05g010750.3.1C	-	-	AT2G34310:unknown protein; FUNCTIONS IN: molecular_function unknown; INVOLVED IN: biological_process unknown; LOCATED IN: cellular_component unknown; EXPRESSED IN: 24 plant structures; EXPRESSED DURING: 13 growth stages; BEST Arabidopsis thaliana protein match is: unknown protein (TAIR:AT1G29530.1); Has 236 Blast hits to 216 proteins in 70 species: Archae - 0; Bacteria - 10; Metazoa - 74; Fungi -…	AT2G34340:Protein of unknown function, DUF584	-	-
DCF31792	A08	10372876	10374848	deletion	1972	2.39244e-11	-	BraA08g012390.3.1C	BraA08g012390.3.1C	BraA08g012390.3.1C	-	NA:NA	NA:NA	NA:NA
ICF15888	A04	1591245	1591245	insertion	5125	2.42982e-11	BraA04g002820.3.1C	BraA04g002810.3.1C	-	-	AT3G58730:vacuolar ATP synthase subunit D (VATD) / V-ATPase D subunit / vacuolar proton pump D subunit (VATPD)	AT3G58740:citrate synthase 1	-	-
ICF46084	A09	40563216	40563216	insertion	973	2.48961e-11	BraA09g057640.3.1C	-	-	-	NA:NA	-	-	-
ICF31047	A07	13158572	13158572	insertion	2077	2.54211e-11	BraA07g014770.3.1C	-	-	-	AT1G22910:RNA-binding (RRM/RBD/RNP motifs) family protein	-	-	-
ICF23207	A05	6066181	6066181	insertion	261	2.55625e-11	-	BraA05g011310.3.1C	-	-	-	AT2G33550:Homeodomain-like superfamily protein	-	-
ICF7572	A10	15775953	15775953	insertion	1688	2.76008e-11	BraA10g022430.3.1C	BraA10g022410.3.1C	-	-	AT5G17620:CONTAINS InterPro DOMAIN/s: Plant nuclear matrix 1 (InterPro:IPR010604); Has 30201 Blast hits to 17322 proteins in 780 species: Archae - 12; Bacteria - 1396; Metazoa - 17338; Fungi - 3422; Plants - 5037; Viruses - 0; Other Eukaryotes - 2996 (source: NCBI BLink).	AT5G17640:Protein of unknown function (DUF1005)	-	-
ICF25731	A06	10361714	10361714	insertion	933	2.87108e-11	-	BraA06g018950.3.1C	-	-	-	AT3G48530:SNF1-related protein kinase regulatory subunit gamma 1	-	-
ICF41240	A09	29204388	29204388	insertion	891	2.89698e-11	-	BraA09g037900.3.1C	-	-	-	AT1G27850:unknown protein; FUNCTIONS IN: molecular_function unknown; INVOLVED IN: biological_process unknown; LOCATED IN: plasma membrane; EXPRESSED IN: 22 plant structures; EXPRESSED DURING: 13 growth stages; BEST Arabidopsis thaliana protein match is: unknown protein (TAIR:AT2G40070.1); Has 9215 Blast hits to 5316 proteins in 473 species: Archae - 6; Bacteria - 773; Metazoa - 3392; Fungi - 1710…	-	-
ICF48604	A08	7986232	7986232	insertion	1360	2.91662e-11	-	BraA08g009450.3.1C	-	-	-	AT1G31885:NOD26-like intrinsic protein 3;1	-	-
ICF1687	A02	25520894	25520894	insertion	265	2.97608e-11	-	BraA02g037800.3.1C	-	-	-	AT3G25710:basic helix-loop-helix 32	-	-
ICF14958	A03	18040797	18040797	insertion	756	2.98852e-11	BraA03g036950.3.1C	BraA03g036960.3.1C	-	-	AT3G14490:Terpenoid cyclases/Protein prenyltransferases superfamily protein	AT3G14530:Terpenoid synthases superfamily protein	-	-
ICF36142	A01	3464119	3464119	insertion	938	2.9973e-11	BraA01g007180.3.1C	-	-	-	AT4G30530:Class I glutamine amidotransferase-like superfamily protein	-	-	-
ICF39572	A09	40823968	40823968	insertion	2009	3.23332e-11	-	-	BraA09g058140.3.1C	-	-	-	AT1G18390:Protein kinase superfamily protein	-
DCF34367	A07	13778540	13783363	deletion	4823	3.28234e-11	BraA07g015660.3.1C	-	BraA07g015660.3.1C	BraA07g015660.3.1C	AT1G21200:sequence-specific DNA binding transcription factors	-	AT1G21200:sequence-specific DNA binding transcription factors	AT1G21200:sequence-specific DNA binding transcription factors
ICF34234	A07	8680141	8680141	insertion	1860	3.33689e-11	-	BraA07g008750.3.1C	-	-	-	NA:NA	-	-
ICF5163	A02	10402908	10402908	insertion	1354	3.35052e-11	-	-	BraA02g018960.3.1C	-	-	-	AT1G68560:alpha-xylosidase 1	-
ICF11063	A03	9813201	9813201	insertion	259	3.39047e-11	BraA03g020660.3.1C	-	-	-	AT2G39050:hydroxyproline-rich glycoprotein family protein	-	-	-
DCF33650	A07	13325273	13333834	deletion	8561	3.39273e-11	-	BraA07g014980.3.1C	-	-	-	AT1G22490:basic helix-loop-helix (bHLH) DNA-binding superfamily protein	-	-
ICF40437	A09	123039	123039	insertion	1369	3.41896e-11	BraA09g000300.3.1C	-	-	-	AT4G01245:FUNCTIONS IN: molecular_function unknown; INVOLVED IN: biological_process unknown; LOCATED IN: endomembrane system; BEST Arabidopsis thaliana protein match is: RING/U-box superfamily protein (TAIR:AT4G01270.1); Has 30201 Blast hits to 17322 proteins in 780 species: Archae - 12; Bacteria - 1396; Metazoa - 17338; Fungi - 3422; Plants - 5037; Viruses - 0; Other Eukaryotes - 2996 (source: N…	-	-	-
ICF43603	A09	10575012	10575012	insertion	953	3.54547e-11	BraA09g017610.3.1C	-	-	-	AT1G60550:enoyl-CoA hydratase/isomerase D	-	-	-
ICF572	A02	7217901	7217901	insertion	5723	3.55819e-11	-	-	BraA02g014280.3.1C	BraA02g014280.3.1C	-	-	NA:NA	NA:NA
DCF14792	A09	16892710	16895076	deletion	2366	3.61149e-11	-	BraA09g025700.3.1C	-	-	-	AT4G05090:Inositol monophosphatase family protein	-	-
ICF33967	A07	16857428	16857428	insertion	153	3.65851e-11	-	BraA07g020840.3.1C	-	-	-	NA:NA	-	-
ICF12215	A03	20881654	20881654	insertion	460	3.989e-11	-	-	BraA03g042080.3.1C	-	-	-	AT2G04040:MATE efflux family protein	-
ICF27204	A06	19611174	19611174	insertion	602	4.0428e-11	-	BraA06g029190.3.1C	-	-	-	AT5G64750:Integrase-type DNA-binding superfamily protein	-	-
ICF32765	A07	20652550	20652550	insertion	878	4.07853e-11	-	BraA07g028280.3.1C	-	-	-	AT1G76600:unknown protein; FUNCTIONS IN: molecular_function unknown; INVOLVED IN: N-terminal protein myristoylation; LOCATED IN: nucleolus, nucleus; EXPRESSED IN: 24 plant structures; EXPRESSED DURING: 15 growth stages; BEST Arabidopsis thaliana protein match is: unknown protein (TAIR:AT1G21010.1); Has 220 Blast hits to 220 proteins in 14 species: Archae - 0; Bacteria - 0; Metazoa - 0; Fungi - 0;…	-	-
ICF25067	A06	20383085	20383085	insertion	1367	4.11844e-11	BraA06g030380.3.1C	BraA06g030360.3.1C	-	-	AT5G67640:unknown protein; Has 1807 Blast hits to 1807 proteins in 277 species: Archae - 0; Bacteria - 0; Metazoa - 736; Fungi - 347; Plants - 385; Viruses - 0; Other Eukaryotes - 339 (source: NCBI BLink).	NA:NA	-	-
ICF48719	A08	19212312	19212312	insertion	4815	4.16954e-11	BraA08g027490.3.1C	-	-	-	AT1G21970:Histone superfamily protein	-	-	-
ICF39684	A09	18423823	18423823	insertion	514	4.27385e-11	-	BraA09g027690.3.1C	-	-	-	AT4G11460:cysteine-rich RLK (RECEPTOR-like protein kinase) 30	-	-
ICF26221	A06	897578	897578	insertion	1249	4.40596e-11	BraA06g001490.3.1C	-	-	-	AT1G53200:unknown protein; Has 35333 Blast hits to 34131 proteins in 2444 species: Archae - 798; Bacteria - 22429; Metazoa - 974; Fungi - 991; Plants - 531; Viruses - 0; Other Eukaryotes - 9610 (source: NCBI BLink).	-	-	-
ICF39866	A09	5427509	5427509	insertion	3138	4.50157e-11	BraA09g009750.3.1C	-	-	-	AT5G66550:Maf-like protein	-	-	-
DCF35938	A07	28567017	28567279	deletion	262	4.61854e-11	BraA07g043650.3.1C	-	-	-	AT1G80630:RNI-like superfamily protein	-	-	-
DCF299	A02	23528924	23533541	deletion	4617	4.63324e-11	BraA02g034960.3.1C	BraA02g034950.3.1C	-	-	NA:NA	NA:NA	-	-
ICF38317	A01	5590851	5590851	insertion	186	4.66099e-11	BraA01g010670.3.1C	-	-	-	AT4G19440:Tetratricopeptide repeat (TPR)-like superfamily protein	-	-	-
ICF2283	A02	25520890	25520890	insertion	265	4.78523e-11	-	BraA02g037800.3.1C	-	-	-	AT3G25710:basic helix-loop-helix 32	-	-
ICF42395	A09	18024583	18024583	insertion	807	4.80109e-11	-	BraA09g027210.3.1C	-	-	-	AT4G11920:cell cycle switch protein 52 A2	-	-
DCF22876	A06	8400347	8405485	deletion	5138	4.88013e-11	-	BraA06g015860.3.1C	BraA06g015870.3.1C	BraA06g015870.3.1C	-	AT1G19910:ATPase, F0/V0 complex, subunit C protein	AT1G19940:glycosyl hydrolase 9B5	AT1G19940:glycosyl hydrolase 9B5
ICF19942	A05	7776870	7776870	insertion	2616	4.91609e-11	-	BraA05g014040.3.1C	-	-	-	NA:NA	-	-
ICF26648	A06	20950717	20950717	insertion	3470	5.00795e-11	-	BraA06g031200.3.1C	-	-	-	NA:NA	-	-
DCF16504	A01	15517501	15520487	deletion	2986	5.17388e-11	BraA01g026030.3.1C	BraA01g026030.3.1C	BraA01g026030.3.1C	BraA01g026030.3.1C	NA:NA	NA:NA	NA:NA	NA:NA
ICF23999	A05	6543877	6543877	insertion	4823	5.2517e-11	BraA05g012150.3.1C	-	-	-	NA:NA	-	-	-
ICF51714	A08	14635904	14635904	insertion	198	5.35071e-11	-	BraA08g018870.3.1C	-	-	-	NA:NA	-	-
ICF47357	A09	18475478	18475478	insertion	7981	5.37811e-11	-	-	BraA09g027750.3.1C	BraA09g027750.3.1C	-	-	NA:NA	NA:NA
ICF36683	A01	6116078	6116078	insertion	4145	5.39096e-11	BraA01g011610.3.1C	BraA01g011600.3.1C	-	-	NA:NA	AT4G20990:alpha carbonic anhydrase 4	-	-
ICF15555	A04	12390306	12390306	insertion	3300	5.44076e-11	BraA04g017270.3.1C	-	-	-	AT2G22360:DNAJ heat shock family protein	-	-	-
ICF21537	A05	3830758	3830758	insertion	2882	5.54697e-11	-	-	BraA05g007380.3.1C	-	-	-	AT2G38120:Transmembrane amino acid transporter family protein	-
ICF45600	A09	33633490	33633490	insertion	5393	5.70601e-11	BraA09g044900.3.1C	BraA09g044880.3.1C	BraA09g044890.3.1C	-	AT3G52320:F-box and associated interaction domains-containing protein	NA:NA	AT3G52320:F-box and associated interaction domains-containing protein	-
DCF34628	A07	9973532	9977019	deletion	3487	5.83264e-11	BraA07g010280.3.1C	-	-	-	NA:NA	-	-	-
DCF27771	A04	3029525	3030414	deletion	889	5.86379e-11	-	-	BraA04g005070.3.1C	-	-	-	AT3G55320:P-glycoprotein 20	-
ICF45872	A09	40823964	40823964	insertion	2007	5.87522e-11	-	-	BraA09g058140.3.1C	-	-	-	AT1G18390:Protein kinase superfamily protein	-
DCF9324	A09	31795939	31798057	deletion	2118	5.93271e-11	BraA09g042020.3.1C	-	-	-	AT1G22220:F-box family protein	-	-	-
ICF41159	A09	5428814	5428814	insertion	953	6.22797e-11	BraA09g009750.3.1C	-	-	-	AT5G66550:Maf-like protein	-	-	-
ICF36965	A01	22188182	22188182	insertion	299	6.39097e-11	BraA01g033340.3.1C	-	-	-	AT3G21200:proton gradient regulation 7	-	-	-
ICF1347	A02	13651834	13651834	insertion	1158	6.55637e-11	-	BraA02g023950.3.1C	BraA02g023960.3.1C	-	-	AT1G76750:Protein of unknown function (DUF1278)	NA:NA	-
DCF2374	A02	23479113	23480123	deletion	1010	6.62985e-11	BraA02g034850.3.1C	-	-	-	NA:NA	-	-	-
DCF13849	A09	14715416	14715927	deletion	511	6.63705e-11	-	-	BraA09g022870.3.1C	BraA09g022870.3.1C	-	-	NA:NA	NA:NA
DCF28521	A04	11363613	11363953	deletion	340	6.72605e-11	BraA04g015590.3.1C	-	-	-	AT5G37490:ARM repeat superfamily protein	-	-	-
ICF50898	A08	16435975	16435975	insertion	3500	6.92568e-11	BraA08g021980.3.1C	-	-	-	AT4G37820:unknown protein; BEST Arabidopsis thaliana protein match is: unknown protein (TAIR:AT2G22795.1); Has 433572 Blast hits to 177005 proteins in 4263 species: Archae - 2016; Bacteria - 67591; Metazoa - 157995; Fungi - 49745; Plants - 22011; Viruses - 2192; Other Eukaryotes - 132022 (source: NCBI BLink).	-	-	-
DCF40275	A03	1685897	1686176	deletion	279	7.13813e-11	BraA03g004030.3.1C	BraA03g004040.3.1C	-	-	AT5G09630:LisH/CRA/RING-U-box domains-containing protein	AT5G09650:pyrophosphorylase 6	-	-
ICF5682	A10	16358124	16358124	insertion	611	7.28732e-11	BraA10g023720.3.1C	-	-	-	AT5G15980:Pentatricopeptide repeat (PPR) superfamily protein	-	-	-
ICF22961	A05	17895732	17895732	insertion	1908	7.69612e-11	BraA05g024610.3.1C	-	-	-	AT3G23070:CRM family member 3A	-	-	-
ICF24394	A06	5215643	5215643	insertion	618	7.70798e-11	-	BraA06g009560.3.1C	BraA06g009570.3.1C	-	-	NA:NA	AT1G12050:fumarylacetoacetase, putative	-
ICF33779	A07	8502913	8502913	insertion	360	7.7294e-11	BraA07g008510.3.1C	-	-	-	AT3G24570:Peroxisomal membrane 22 kDa (Mpv17/PMP22) family protein	-	-	-
DCF7752	A05	6745301	6745873	deletion	572	7.8175e-11	-	BraA05g012550.3.1C	-	-	-	AT2G32460:myb domain protein 101	-	-
ICF11699	A03	26374937	26374937	insertion	3149	7.84701e-11	-	-	BraA03g052050.3.1C	BraA03g052050.3.1C	-	-	NA:NA	NA:NA
DCF11644	A09	8120439	8125497	deletion	5058	7.91262e-11	-	BraA09g014280.3.1C	BraA09g014270.3.1C	BraA09g014270.3.1C	-	AT1G64480:calcineurin B-like protein 8	NA:NA	NA:NA
ICF20418	A05	2209270	2209270	insertion	1034	8.32035e-11	-	-	BraA05g004380.3.1C	-	-	-	NA:NA	-
DCF37158	A03	30211875	30218400	deletion	6525	8.33706e-11	-	BraA03g058490.3.1C	-	-	-	AT4G32770:tocopherol cyclase, chloroplast / vitamin E deficient 1 (VTE1) / sucrose export defective 1 (SXD1)	-	-
DCF39218	A03	1154791	1159855	deletion	5064	8.44419e-11	BraA03g002720.3.1C	-	-	-	NA:NA	-	-	-
DCF15241	A01	15712063	15712946	deletion	883	8.55775e-11	BraA01g026190.3.1C	-	-	-	AT3G44880:Pheophorbide a oxygenase family protein with Rieske [2Fe-2S] domain	-	-	-
DCF30922	A08	11934065	11941479	deletion	7414	8.92454e-11	-	BraA08g014660.3.1C	-	-	-	NA:NA	-	-
ICF43841	A09	10447139	10447139	insertion	262	9.31533e-11	-	BraA09g017350.3.1C	-	-	-	AT1G60790:Plant protein of unknown function (DUF828)	-	-
DCF27167	A04	17380036	17381508	deletion	1472	9.32241e-11	BraA04g024720.3.1C	BraA04g024710.3.1C	-	-	NA:NA	AT2G32960:Phosphotyrosine protein phosphatases superfamily protein	-	-
DCF9464	A09	42679778	42680145	deletion	367	9.79732e-11	-	BraA09g062080.3.1C	BraA09g062080.3.1C	BraA09g062080.3.1C	-	AT1G11940:Core-2/I-branching beta-1,6-N-acetylglucosaminyltransferase family protein	AT1G11940:Core-2/I-branching beta-1,6-N-acetylglucosaminyltransferase family protein	AT1G11940:Core-2/I-branching beta-1,6-N-acetylglucosaminyltransferase family protein
DCF12072	A09	8022234	8027034	deletion	4800	1.0215e-10	-	BraA09g014130.3.1C	BraA09g014130.3.1C	BraA09g014130.3.1C	-	AT1G64310:Tetratricopeptide repeat (TPR)-like superfamily protein	AT1G64310:Tetratricopeptide repeat (TPR)-like superfamily protein	AT1G64310:Tetratricopeptide repeat (TPR)-like superfamily protein
ICF8052	A10	13971795	13971795	insertion	523	1.05554e-10	-	BraA10g018960.3.1C	-	-	-	AT5G22500:fatty acid reductase 1	-	-
ICF4352	A02	23948846	23948846	insertion	3528	1.06491e-10	-	BraA02g035720.3.1C	-	-	-	NA:NA	-	-
DCF8376	A05	6377040	6377304	deletion	264	1.06503e-10	BraA05g011930.3.1C	BraA05g011920.3.1C	-	-	NA:NA	AT2G32980:unknown protein; Has 158 Blast hits to 154 proteins in 73 species: Archae - 0; Bacteria - 61; Metazoa - 0; Fungi - 0; Plants - 55; Viruses - 28; Other Eukaryotes - 14 (source: NCBI BLink).	-	-
ICF10568	A03	9845050	9845050	insertion	1358	1.1171e-10	BraA03g020710.3.1C	-	-	-	AT2G39190:Protein kinase superfamily protein	-	-	-
DCF21225	A10	20550881	20551140	deletion	259	1.11863e-10	-	BraA10g033410.3.1C	-	-	-	AT5G02200:far-red-elongated hypocotyl1-like	-	-
DCF27991	A04	1162052	1162706	deletion	654	1.22888e-10	-	BraA04g002060.3.1C	BraA04g002070.3.1C	-	-	AT3G60350:ARABIDILLO-2	AT3G61090:Putative endonuclease or glycosyl hydrolase	-
DCF9351	A09	41815503	41815770	deletion	267	1.26242e-10	BraA09g060250.3.1C	-	-	-	AT1G14610:valyl-tRNA synthetase / valine--tRNA ligase (VALRS)	-	-	-
DCF19254	A10	706083	713979	deletion	7896	1.28047e-10	-	-	BraA10g001320.3.1C	-	-	-	AT1G02610:RING/FYVE/PHD zinc finger superfamily protein	-
ICF26777	A06	5230677	5230677	insertion	205	1.28512e-10	-	BraA06g009610.3.1C	-	-	-	AT1G12010:2-oxoglutarate (2OG) and Fe(II)-dependent oxygenase superfamily protein	-	-
DCF39082	A03	6215734	6217090	deletion	1356	1.29147e-10	-	BraA03g014180.3.1C	-	-	-	AT5G54160:O-methyltransferase 1	-	-
ICF48694	A08	4899653	4899653	insertion	1354	1.29205e-10	-	-	BraA08g006260.3.1C	-	-	-	AT1G44800:nodulin MtN21 /EamA-like transporter family protein	-
ICF50355	A08	16850786	16850786	insertion	4605	1.35011e-10	BraA08g022750.3.1C	-	-	-	AT4G39380:FUNCTIONS IN: molecular_function unknown; INVOLVED IN: biological_process unknown; LOCATED IN: cellular_component unknown; EXPRESSED IN: 14 plant structures; EXPRESSED DURING: 7 growth stages; BEST Arabidopsis thaliana protein match is: TSL-kinase interacting protein 1 (TAIR:AT2G36960.2).	-	-	-
DCF17732	A01	3571259	3571956	deletion	697	1.44958e-10	BraA01g007380.3.1C	-	-	-	AT4G30250:P-loop containing nucleoside triphosphate hydrolases superfamily protein	-	-	-
ICF46979	A09	29204390	29204390	insertion	891	1.45406e-10	-	BraA09g037900.3.1C	-	-	-	AT1G27850:unknown protein; FUNCTIONS IN: molecular_function unknown; INVOLVED IN: biological_process unknown; LOCATED IN: plasma membrane; EXPRESSED IN: 22 plant structures; EXPRESSED DURING: 13 growth stages; BEST Arabidopsis thaliana protein match is: unknown protein (TAIR:AT2G40070.1); Has 9215 Blast hits to 5316 proteins in 473 species: Archae - 6; Bacteria - 773; Metazoa - 3392; Fungi - 1710…	-	-
ICF15864	A04	16318133	16318133	insertion	261	1.45928e-10	-	BraA04g022960.3.1C	-	-	-	AT2G30600:BTB/POZ domain-containing protein	-	-
DCF8813	A09	39704815	39709974	deletion	5159	1.57633e-10	BraA09g055860.3.1C	BraA09g055870.3.1C	BraA09g055870.3.1C	BraA09g055870.3.1C	AT2G22425:Microsomal signal peptidase 12 kDa subunit (SPC12)	NA:NA	NA:NA	NA:NA
ICF6169	A10	1119835	1119835	insertion	705	1.58234e-10	-	BraA10g002150.3.1C	-	-	-	AT1G03620:ELMO/CED-12 family protein	-	-
ICF30475	A07	18365869	18365869	insertion	4940	1.61076e-10	-	BraA07g023540.3.1C	-	-	-	AT3G57550:guanylate kinase	-	-
DCF15053	A09	5371915	5374812	deletion	2897	1.61504e-10	BraA09g009610.3.1C	BraA09g009630.3.1C	BraA09g009620.3.1C	BraA09g009620.3.1C	AT5G66710:Protein kinase superfamily protein	AT5G66700:homeobox 53	NA:NA	NA:NA
DCF9425	A09	2004379	2004988	deletion	609	1.65014e-10	BraA09g003340.3.1C	BraA09g003350.3.1C	-	-	AT3G27380:succinate dehydrogenase 2-1	NA:NA	-	-
ICF47236	A09	38573605	38573605	insertion	262	1.66088e-10	BraA09g054090.3.1C	-	-	-	AT2G25520:Drug/metabolite transporter superfamily protein	-	-	-
ICF19032	A04	3444861	3444861	insertion	1261	1.66204e-10	BraA04g005690.3.1C	BraA04g005670.3.1C	-	-	AT3G54660:glutathione reductase	AT3G54610:histone acetyltransferase of the GNAT family 1	-	-
ICF15361	A04	15269067	15269067	insertion	1417	1.70274e-10	-	BraA04g021410.3.1C	-	-	-	AT2G28430:unknown protein; Has 28 Blast hits to 28 proteins in 12 species: Archae - 0; Bacteria - 0; Metazoa - 0; Fungi - 0; Plants - 28; Viruses - 0; Other Eukaryotes - 0 (source: NCBI BLink).	-	-
DCF5845	A05	10580189	10580486	deletion	297	1.70963e-10	-	-	BraA05g017840.3.1C	-	-	-	AT1G52900:Toll-Interleukin-Resistance (TIR) domain family protein	-
ICF21741	A05	18276555	18276555	insertion	1618	1.72643e-10	BraA05g025010.3.1C	-	-	-	AT3G22800:Leucine-rich repeat (LRR) family protein	-	-	-
ICF30097	A07	21885513	21885513	insertion	1061	1.72814e-10	-	BraA07g030680.3.1C	-	-	-	AT1G70790:Calcium-dependent lipid-binding (CaLB domain) family protein	-	-
ICF9844	A03	24798069	24798069	insertion	3750	1.75991e-10	-	-	BraA03g049430.3.1C	-	-	-	AT4G19380:Long-chain fatty alcohol dehydrogenase family protein	-
ICF20537	A05	6384745	6384745	insertion	265	1.78038e-10	BraA05g011940.3.1C	-	-	-	AT2G32970:unknown protein; FUNCTIONS IN: molecular_function unknown; INVOLVED IN: biological_process unknown; LOCATED IN: cellular_component unknown; EXPRESSED IN: 24 plant structures; EXPRESSED DURING: 15 growth stages.	-	-	-
ICF1607	A02	30239387	30239387	insertion	1358	1.78552e-10	-	BraA02g045320.3.1C	-	-	-	AT5G62460:RING/FYVE/PHD zinc finger superfamily protein	-	-
ICF40137	A09	16596838	16596838	insertion	3771	1.8179e-10	-	-	BraA09g025300.3.1C	-	-	-	AT3G26125:cytochrome P450, family 86, subfamily C, polypeptide 2	-
DCF15952	A01	22509020	22510926	deletion	1906	1.8731e-10	BraA01g033860.3.1C	-	-	-	AT3G20590:Late embryogenesis abundant (LEA) hydroxyproline-rich glycoprotein family	-	-	-
DCF4236	A02	1706318	1706600	deletion	282	1.90419e-10	BraA02g003550.3.1C	-	-	-	AT5G10510:AINTEGUMENTA-like 6	-	-	-
ICF8986	A03	16042597	16042597	insertion	1443	1.90928e-10	-	BraA03g032680.3.1C	-	-	-	AT3G05800:AtBS1(activation-tagged BRI1 suppressor 1)-interacting factor 1	-	-
ICF33035	A07	13502261	13502261	insertion	662	1.92346e-10	-	-	BraA07g015270.3.1C	-	-	-	AT1G22130:AGAMOUS-like 104	-
DCF30826	A08	2293899	2298935	deletion	5036	1.96865e-10	BraA08g003170.3.1C	BraA08g003180.3.1C	BraA08g003180.3.1C	BraA08g003180.3.1C	NA:NA	NA:NA	NA:NA	NA:NA
DCF41339	A03	30211876	30218401	deletion	6525	2.05721e-10	-	BraA03g058490.3.1C	-	-	-	AT4G32770:tocopherol cyclase, chloroplast / vitamin E deficient 1 (VTE1) / sucrose export defective 1 (SXD1)	-	-
ICF14129	A03	20425094	20425094	insertion	1971	2.0664e-10	-	BraA03g041370.3.1C	-	-	-	AT3G24050:GATA transcription factor 1	-	-
ICF24353	A06	5582925	5582925	insertion	2504	2.08216e-10	-	BraA06g010240.3.1C	BraA06g010250.3.1C	BraA06g010250.3.1C	-	NA:NA	NA:NA	NA:NA
ICF31146	A07	27745797	27745797	insertion	372	2.11679e-10	-	BraA07g041830.3.1C	-	-	-	AT1G77855:unknown protein; BEST Arabidopsis thaliana protein match is: unknown protein (TAIR:AT1G22030.1); Has 120 Blast hits to 120 proteins in 17 species: Archae - 0; Bacteria - 0; Metazoa - 0; Fungi - 0; Plants - 120; Viruses - 0; Other Eukaryotes - 0 (source: NCBI BLink).	-	-
DCF11078	A09	37893529	37895592	deletion	2063	2.11763e-10	BraA09g052590.3.1C	BraA09g052600.3.1C	-	-	AT3G61980:serine protease inhibitor, Kazal-type family protein	AT3G61990:S-adenosyl-L-methionine-dependent methyltransferases superfamily protein	-	-
ICF12520	A03	14237667	14237667	insertion	4849	2.17893e-10	BraA03g028730.3.1C	BraA03g028740.3.1C	-	-	NA:NA	AT4G03610:Metallo-hydrolase/oxidoreductase superfamily protein	-	-
ICF32042	A07	28039886	28039886	insertion	279	2.19411e-10	BraA07g042340.3.1C	-	-	-	NA:NA	-	-	-
DCF1848	A02	21850202	21851779	deletion	1577	2.33722e-10	BraA02g032890.3.1C	-	-	-	NA:NA	-	-	-
ICF38133	A01	991108	991108	insertion	269	2.35824e-10	BraA01g001960.3.1C	-	-	-	AT4G36860:LIM domain-containing protein	-	-	-
ICF47277	A09	41861009	41861009	insertion	4652	2.3859e-10	BraA09g060330.3.1C	BraA09g060310.3.1C	BraA09g060320.3.1C	BraA09g060320.3.1C	NA:NA	AT1G14540:Peroxidase superfamily protein	AT1G13910:Leucine-rich repeat (LRR) family protein	AT1G13910:Leucine-rich repeat (LRR) family protein
ICF18581	A04	14051442	14051442	insertion	304	2.39737e-10	-	BraA04g019600.3.1C	-	-	-	AT2G25100:Polynucleotidyl transferase, ribonuclease H-like superfamily protein	-	-
DCF15261	A01	19843222	19845060	deletion	1838	2.43755e-10	-	BraA01g030260.3.1C	-	-	-	NA:NA	-	-
ICF38095	A01	14595906	14595906	insertion	2072	2.56481e-10	-	BraA01g025010.3.1C	-	-	-	AT3G47730:ATP-binding cassette A2	-	-
DCF15129	A09	39704812	39709971	deletion	5159	2.62571e-10	BraA09g055860.3.1C	BraA09g055870.3.1C	BraA09g055870.3.1C	BraA09g055870.3.1C	AT2G22425:Microsomal signal peptidase 12 kDa subunit (SPC12)	NA:NA	NA:NA	NA:NA
ICF50231	A08	16733187	16733187	insertion	2114	2.68808e-10	BraA08g022560.3.1C	-	-	-	AT4G39720:VQ motif-containing protein	-	-	-
DCF29663	A08	11934062	11941476	deletion	7414	2.71162e-10	-	BraA08g014660.3.1C	-	-	-	NA:NA	-	-
ICF24114	A06	7721763	7721763	insertion	1471	2.72408e-10	-	BraA06g014760.3.1C	-	-	-	AT1G18840:IQ-domain 30	-	-
ICF25469	A06	24847934	24847934	insertion	1351	2.76484e-10	BraA06g038270.3.1C	-	-	-	AT3G28150:TRICHOME BIREFRINGENCE-LIKE 22	-	-	-
ICF4388	A02	4614673	4614673	insertion	13377	2.79174e-10	-	BraA02g009860.3.1C	BraA02g009850.3.1C	-	-	AT5G22330:P-loop containing nucleoside triphosphate hydrolases superfamily protein	AT5G22300:nitrilase 4	-
ICF24406	A06	20513787	20513787	insertion	496	2.80452e-10	-	BraA06g030590.3.1C	-	-	-	AT2G19050:GDSL-like Lipase/Acylhydrolase superfamily protein	-	-
ICF22318	A05	11506461	11506461	insertion	615	2.96937e-10	-	-	BraA05g018870.3.1C	-	-	-	AT1G51220:WIP domain protein 5	-
ICF24092	A06	22602884	22602884	insertion	660	3.00478e-10	-	-	BraA06g034100.3.1C	-	-	-	AT5G25910:receptor like protein 52	-
ICF38040	A01	3464122	3464122	insertion	938	3.05095e-10	BraA01g007180.3.1C	-	-	-	AT4G30530:Class I glutamine amidotransferase-like superfamily protein	-	-	-
DCF20112	A10	10923827	10927743	deletion	3916	3.0708e-10	BraA10g013700.3.1C	-	-	-	NA:NA	-	-	-
ICF40347	A09	29210488	29210488	insertion	3787	3.07869e-10	BraA09g037900.3.1C	-	-	-	AT1G27850:unknown protein; FUNCTIONS IN: molecular_function unknown; INVOLVED IN: biological_process unknown; LOCATED IN: plasma membrane; EXPRESSED IN: 22 plant structures; EXPRESSED DURING: 13 growth stages; BEST Arabidopsis thaliana protein match is: unknown protein (TAIR:AT2G40070.1); Has 9215 Blast hits to 5316 proteins in 473 species: Archae - 6; Bacteria - 773; Metazoa - 3392; Fungi - 1710…	-	-	-
ICF23787	A05	27870833	27870833	insertion	1273	3.12077e-10	BraA05g042250.3.1C	BraA05g042260.3.1C	-	-	AT3G02750:Protein phosphatase 2C family protein	AT3G02780:isopentenyl pyrophosphate:dimethylallyl pyrophosphate isomerase 2	-	-
DCF41348	A03	2891441	2892051	deletion	610	3.18155e-10	BraA03g006790.3.1C	BraA03g006780.3.1C	-	-	AT5G15140:Galactose mutarotase-like superfamily protein	AT5G15130:WRKY DNA-binding protein 72	-	-
DCF38720	A03	1771310	1771564	deletion	254	3.27048e-10	-	BraA03g004240.3.1C	-	-	-	AT5G10100:Haloacid dehalogenase-like hydrolase (HAD) superfamily protein	-	-
ICF26377	A06	24719534	24719534	insertion	261	3.31525e-10	BraA06g037940.3.1C	BraA06g037950.3.1C	-	-	AT3G28730:high mobility group	AT3G28720:unknown protein; FUNCTIONS IN: molecular_function unknown; INVOLVED IN: biological_process unknown; LOCATED IN: cellular_component unknown; EXPRESSED IN: 25 plant structures; EXPRESSED DURING: 13 growth stages; BEST Arabidopsis thaliana protein match is: unknown protein (TAIR:AT5G58100.1); Has 1610 Blast hits to 344 proteins in 85 species: Archae - 0; Bacteria - 567; Metazoa - 95; Fungi…	-	-
ICF37814	A01	5570004	5570004	insertion	249	3.44989e-10	BraA01g010650.3.1C	-	-	-	NA:NA	-	-	-
ICF27735	A06	25778696	25778696	insertion	6262	3.48004e-10	-	BraA06g039900.3.1C	-	-	-	AT3G25790:myb-like transcription factor family protein	-	-
ICF19892	A05	9313589	9313589	insertion	2813	3.59941e-10	BraA05g016140.3.1C	-	-	-	NA:NA	-	-	-
ICF25845	A06	1421725	1421725	insertion	291	3.62191e-10	-	-	BraA06g002370.3.1C	-	-	-	NA:NA	-
ICF24467	A06	10361713	10361713	insertion	933	3.67877e-10	-	BraA06g018950.3.1C	-	-	-	AT3G48530:SNF1-related protein kinase regulatory subunit gamma 1	-	-
DCF30921	A08	10831725	10832316	deletion	591	3.69905e-10	-	-	BraA08g013040.3.1C	-	-	-	AT4G17695:Homeodomain-like superfamily protein	-
ICF1355	A02	30782585	30782585	insertion	1467	3.7055e-10	BraA02g046360.3.1C	-	-	-	AT5G64740:cellulose synthase 6	-	-	-
ICF41730	A09	18475479	18475479	insertion	7905	3.82427e-10	-	-	BraA09g027750.3.1C	BraA09g027750.3.1C	-	-	NA:NA	NA:NA
ICF40147	A09	37591074	37591074	insertion	2580	3.86595e-10	BraA09g052050.3.1C	BraA09g052040.3.1C	-	-	NA:NA	AT3G61390:RING/U-box superfamily protein	-	-
ICF32584	A07	8858326	8858326	insertion	1169	3.96202e-10	BraA07g008930.3.1C	BraA07g008920.3.1C	-	-	AT3G23940:dehydratase family	AT3G23930:unknown protein; FUNCTIONS IN: molecular_function unknown; INVOLVED IN: N-terminal protein myristoylation; LOCATED IN: cellular_component unknown; EXPRESSED IN: hypocotyl; BEST Arabidopsis thaliana protein match is: unknown protein (TAIR:AT4G13540.1); Has 10639 Blast hits to 7432 proteins in 646 species: Archae - 82; Bacteria - 826; Metazoa - 5047; Fungi - 759; Plants - 314; Viruses - 8…	-	-
DCF12483	A09	8984612	8986173	deletion	1561	3.97995e-10	-	BraA09g015580.3.1C	-	-	-	NA:NA	-	-
ICF31093	A07	28654563	28654563	insertion	5380	4.1343e-10	-	BraA07g043890.3.1C	-	-	-	AT1G80310:sulfate transmembrane transporters	-	-
ICF31501	A07	19478939	19478939	insertion	627	4.23478e-10	BraA07g025880.3.1C	BraA07g025860.3.1C	-	-	AT3G62410:CP12 domain-containing protein 2	AT3G62370:heme binding	-	-
ICF41758	A09	33766884	33766884	insertion	2287	4.24637e-10	BraA09g045050.3.1C	-	-	-	AT3G52560:ubiquitin E2 variant 1D-4	-	-	-
ICF1417	A02	13542253	13542253	insertion	4133	4.37081e-10	-	-	BraA02g023750.3.1C	-	-	-	AT1G75830:low-molecular-weight cysteine-rich 67	-
DCF14722	A09	14715415	14715926	deletion	511	4.37636e-10	-	-	BraA09g022870.3.1C	BraA09g022870.3.1C	-	-	NA:NA	NA:NA
ICF48643	A08	13102590	13102590	insertion	357	4.42473e-10	BraA08g016380.3.1C	-	-	-	AT4G34380:Transducin/WD40 repeat-like superfamily protein	-	-	-
DCF6454	A05	26756980	26757242	deletion	262	4.48093e-10	-	BraA05g040090.3.1C	-	-	-	AT3G06130:Heavy metal transport/detoxification superfamily protein	-	-
ICF23528	A05	1772729	1772729	insertion	703	4.5187e-10	BraA05g003340.3.1C	-	-	-	AT2G43040:tetratricopeptide repeat (TPR)-containing protein	-	-	-
DCF18501	A01	14683888	14691834	deletion	7946	4.54721e-10	BraA01g025120.3.1C	-	-	-	NA:NA	-	-	-
ICF19123	A04	14837027	14837027	insertion	532	4.58358e-10	-	BraA04g020740.3.1C	-	-	-	NA:NA	-	-
ICF48609	A08	10892425	10892425	insertion	256	4.61067e-10	BraA08g013110.3.1C	-	-	-	NA:NA	-	-	-
ICF26691	A06	8936672	8936672	insertion	1203	4.66924e-10	BraA06g016810.3.1C	-	-	-	NA:NA	-	-	-
ICF43514	A09	10447143	10447143	insertion	262	4.73898e-10	-	BraA09g017350.3.1C	-	-	-	AT1G60790:Plant protein of unknown function (DUF828)	-	-
ICF25773	A06	21820598	21820598	insertion	3938	4.81004e-10	-	BraA06g032730.3.1C	-	-	-	AT5G24330:ARABIDOPSIS TRITHORAX-RELATED PROTEIN 6	-	-
ICF26176	A06	6676379	6676379	insertion	5048	4.82355e-10	BraA06g012580.3.1C	-	-	-	NA:NA	-	-	-
DCF12851	A09	14715417	14715928	deletion	511	4.86378e-10	-	-	BraA09g022870.3.1C	BraA09g022870.3.1C	-	-	NA:NA	NA:NA
ICF1361	A02	22024433	22024433	insertion	968	4.99533e-10	BraA02g033090.3.1C	-	-	-	AT5G45510:Leucine-rich repeat (LRR) family protein	-	-	-
DCF36567	A03	28896974	28899484	deletion	2510	5.02604e-10	-	BraA03g056410.3.1C	-	-	-	AT4G29930:basic helix-loop-helix (bHLH) DNA-binding superfamily protein	-	-
DCF31662	A08	11934066	11941480	deletion	7414	5.25907e-10	-	BraA08g014660.3.1C	-	-	-	NA:NA	-	-
ICF31797	A07	28042912	28042912	insertion	1597	5.31371e-10	-	BraA07g042350.3.1C	-	-	-	AT1G78450:SOUL heme-binding family protein	-	-
DCF26450	A04	3029527	3030417	deletion	890	5.52431e-10	-	-	BraA04g005070.3.1C	-	-	-	AT3G55320:P-glycoprotein 20	-
ICF11559	A03	18385597	18385597	insertion	5276	5.57583e-10	BraA03g037630.3.1C	-	-	-	AT3G15850:fatty acid desaturase 5	-	-	-
DCF38489	A03	2581661	2581875	deletion	214	5.595e-10	BraA03g006000.3.1C	-	-	-	AT5G13740:zinc induced facilitator 1	-	-	-
ICF10624	A03	21917648	21917648	insertion	417	5.78468e-10	BraA03g043910.3.1C	-	-	-	AT2G16970:Major facilitator superfamily protein	-	-	-
ICF8985	A03	17506498	17506498	insertion	654	5.81808e-10	-	BraA03g035950.3.1C	-	-	-	AT3G12830:SAUR-like auxin-responsive protein family	-	-
ICF19095	A04	5818364	5818364	insertion	1460	5.8471e-10	-	-	BraA04g008890.3.1C	BraA04g008890.3.1C	-	-	AT4G13810:receptor like protein 47	AT4G13810:receptor like protein 47
ICF29083	A06	22810955	22810955	insertion	304	6.26607e-10	-	BraA06g034470.3.1C	BraA06g034480.3.1C	-	-	AT5G26690:Heavy metal transport/detoxification superfamily protein	AT5G26680:5'-3' exonuclease family protein	-
DCF34572	A07	15726188	15726891	deletion	703	6.52089e-10	-	-	BraA07g019060.3.1C	-	-	-	NA:NA	-
ICF33734	A07	22146482	22146482	insertion	256	6.5362e-10	BraA07g031110.3.1C	BraA07g031120.3.1C	-	-	AT1G69750:cytochrome c oxidase 19-2	NA:NA	-	-
ICF11887	A03	3003558	3003558	insertion	1581	6.69693e-10	-	-	BraA03g007110.3.1C	-	-	-	AT5G15630:COBRA-like extracellular glycosyl-phosphatidyl inositol-anchored protein family	-
ICF14548	A03	26260605	26260605	insertion	1945	6.74674e-10	-	BraA03g051880.3.1C	-	-	-	NA:NA	-	-
ICF32509	A07	27688256	27688256	insertion	329	6.85681e-10	-	BraA07g041730.3.1C	-	-	-	AT1G77640:Integrase-type DNA-binding superfamily protein	-	-
ICF20166	A05	26162985	26162985	insertion	4971	7.21909e-10	-	BraA05g039130.3.1C	-	-	-	NA:NA	-	-
DCF41451	A03	1685899	1686178	deletion	279	7.26288e-10	BraA03g004030.3.1C	BraA03g004040.3.1C	-	-	AT5G09630:LisH/CRA/RING-U-box domains-containing protein	AT5G09650:pyrophosphorylase 6	-	-
DCF30703	A08	8208805	8210129	deletion	1324	7.31339e-10	-	BraA08g009640.3.1C	-	-	-	NA:NA	-	-
DCF15802	A01	15711588	15712949	deletion	1361	7.35024e-10	BraA01g026190.3.1C	-	-	-	AT3G44880:Pheophorbide a oxygenase family protein with Rieske [2Fe-2S] domain	-	-	-
DCF37589	A03	12368896	12369601	deletion	705	7.35673e-10	BraA03g025330.3.1C	BraA03g025340.3.1C	-	-	AT2G27490:dephospho-CoA kinase family	AT2G27480:Calcium-binding EF-hand family protein	-	-
ICF10515	A03	8279228	8279228	insertion	704	7.41158e-10	BraA03g017770.3.1C	BraA03g017760.3.1C	-	-	AT2G33570:Domain of unknown function (DUF23)	AT2G33520:unknown protein; Has 68 Blast hits to 68 proteins in 18 species: Archae - 0; Bacteria - 0; Metazoa - 8; Fungi - 2; Plants - 58; Viruses - 0; Other Eukaryotes - 0 (source: NCBI BLink).	-	-
ICF16407	A04	390864	390864	insertion	8782	7.6238e-10	BraA04g000700.3.1C	-	BraA04g000690.3.1C	BraA04g000690.3.1C	AT3G62840:Small nuclear ribonucleoprotein family protein	-	AT3G62860:alpha/beta-Hydrolases superfamily protein	AT3G62860:alpha/beta-Hydrolases superfamily protein
ICF32322	A07	22146487	22146487	insertion	256	7.77152e-10	BraA07g031110.3.1C	BraA07g031120.3.1C	-	-	AT1G69750:cytochrome c oxidase 19-2	NA:NA	-	-
ICF41692	A09	28948921	28948921	insertion	240	7.78984e-10	-	-	BraA09g037580.3.1C	-	-	-	AT1G28130:Auxin-responsive GH3 family protein	-
ICF42161	A09	34447801	34447801	insertion	2273	7.91075e-10	-	BraA09g046120.3.1C	-	-	-	AT3G53970:proteasome inhibitor-related	-	-
ICF22178	A05	26133128	26133128	insertion	266	8.00383e-10	BraA05g039030.3.1C	-	BraA05g039020.3.1C	-	AT3G07510:unknown protein; FUNCTIONS IN: molecular_function unknown; INVOLVED IN: biological_process unknown; LOCATED IN: cellular_component unknown; EXPRESSED IN: 22 plant structures; EXPRESSED DURING: 13 growth stages; BEST Arabidopsis thaliana protein match is: unknown protein (TAIR:AT2G01580.1); Has 133 Blast hits to 133 proteins in 14 species: Archae - 0; Bacteria - 4; Metazoa - 0; Fungi - 0…	-	AT3G07525:autophagocytosis-associated family protein	-
ICF14262	A03	27029905	27029905	insertion	621	8.15379e-10	-	-	BraA03g053190.3.1C	-	-	-	AT4G25190:Family of unknown function (DUF566)	-
ICF47116	A09	3375831	3375831	insertion	544	8.19112e-10	-	BraA09g005880.3.1C	-	-	-	AT5G25810:Integrase-type DNA-binding superfamily protein	-	-
ICF9074	A03	1788919	1788919	insertion	1415	8.24838e-10	BraA03g004280.3.1C	-	-	-	AT5G10160:Thioesterase superfamily protein	-	-	-
ICF44854	A09	44270949	44270949	insertion	897	8.30005e-10	BraA09g065490.3.1C	-	-	-	AT1G05230:homeodomain GLABROUS 2	-	-	-
ICF33034	A07	25086120	25086120	insertion	1029	8.42147e-10	BraA07g036540.3.1C	BraA07g036550.3.1C	-	-	AT1G70830:MLP-like protein 28	NA:NA	-	-
ICF32237	A07	28640374	28640374	insertion	1770	8.43306e-10	-	BraA07g043850.3.1C	-	-	-	AT1G80380:P-loop containing nucleoside triphosphate hydrolases superfamily protein	-	-
ICF7097	A10	8795581	8795581	insertion	6034	8.86443e-10	-	BraA10g010900.3.1C	BraA10g010890.3.1C	-	-	AT5G52450:MATE efflux family protein	NA:NA	-
DCF28454	A04	9910183	9911073	deletion	890	8.93696e-10	BraA04g013350.3.1C	BraA04g013360.3.1C	-	-	NA:NA	NA:NA	-	-
ICF24344	A06	10554451	10554451	insertion	4790	9.30026e-10	-	BraA06g019190.3.1C	-	-	-	AT3G48240:Octicosapeptide/Phox/Bem1p family protein	-	-
ICF23830	A05	24564703	24564703	insertion	893	9.51067e-10	BraA05g035330.3.1C	-	-	-	AT3G12620:Protein phosphatase 2C family protein	-	-	-
DCF237	A02	14769301	14772532	deletion	3231	9.51891e-10	BraA02g025400.3.1C	BraA02g025410.3.1C	-	-	NA:NA	AT1G78580:trehalose-6-phosphate synthase	-	-
ICF36817	A01	21330478	21330478	insertion	4284	9.61361e-10	BraA01g032170.3.1C	-	-	-	AT3G22800:Leucine-rich repeat (LRR) family protein	-	-	-
ICF36566	A01	12248962	12248962	insertion	795	9.64272e-10	-	BraA01g022050.3.1C	-	-	-	AT4G14620:Protein of unknown function (DUF506)	-	-
DCF20174	A10	706090	713986	deletion	7896	9.73824e-10	-	-	BraA10g001320.3.1C	-	-	-	AT1G02610:RING/FYVE/PHD zinc finger superfamily protein	-
ICF46504	A09	35689130	35689130	insertion	581	1.01491e-09	BraA09g048170.3.1C	-	-	-	AT3G56270:Plant protein of unknown function (DUF827)	-	-	-
DCF29723	A08	10831724	10832315	deletion	591	1.01961e-09	-	-	BraA08g013040.3.1C	-	-	-	AT4G17695:Homeodomain-like superfamily protein	-
ICF51322	A08	17844888	17844888	insertion	1746	1.0653e-09	-	-	BraA08g024780.3.1C	BraA08g024780.3.1C	-	-	AT1G28220:purine permease 3	AT1G28220:purine permease 3
ICF48197	A08	19149203	19149203	insertion	667	1.06624e-09	BraA08g027400.3.1C	-	-	-	AT1G22015:Galactosyltransferase family protein	-	-	-
ICF20805	A05	24564683	24564683	insertion	292	1.09629e-09	BraA05g035330.3.1C	-	-	-	AT3G12620:Protein phosphatase 2C family protein	-	-	-
ICF45227	A09	4680895	4680895	insertion	1413	1.11032e-09	BraA09g008310.3.1C	BraA09g008300.3.1C	-	-	AT5G64270:splicing factor, putative	AT5G64220:Calmodulin-binding transcription activator protein with CG-1 and Ankyrin domains	-	-
ICF23252	A05	22386602	22386602	insertion	1155	1.11325e-09	BraA05g031230.3.1C	-	-	-	AT3G16810:pumilio 24	-	-	-
DCF10794	A09	491990	494913	deletion	2923	1.11782e-09	BraA09g000840.3.1C	BraA09g000850.3.1C	BraA09g000850.3.1C	BraA09g000850.3.1C	AT4G00050:basic helix-loop-helix (bHLH) DNA-binding superfamily protein	AT4G00050:basic helix-loop-helix (bHLH) DNA-binding superfamily protein	AT4G00050:basic helix-loop-helix (bHLH) DNA-binding superfamily protein	AT4G00050:basic helix-loop-helix (bHLH) DNA-binding superfamily protein
ICF39393	A01	20025833	20025833	insertion	7290	1.12114e-09	BraA01g030480.3.1C	-	-	-	AT3G24290:ammonium transporter 1;5	-	-	-
ICF39676	A09	29193466	29193466	insertion	1066	1.1254e-09	BraA09g037880.3.1C	-	-	-	AT1G27920:microtubule-associated protein 65-8	-	-	-
ICF7267	A10	18472942	18472942	insertion	7259	1.12924e-09	-	-	BraA10g028640.3.1C	BraA10g028640.3.1C	-	-	NA:NA	NA:NA
ICF39117	A01	1700729	1700729	insertion	1030	1.13436e-09	BraA01g003380.3.1C	-	-	-	AT4G34950:Major facilitator superfamily protein	-	-	-
ICF35858	A01	12248963	12248963	insertion	795	1.14918e-09	-	BraA01g022050.3.1C	-	-	-	AT4G14620:Protein of unknown function (DUF506)	-	-
DCF41409	A03	30738231	30743756	deletion	5525	1.14964e-09	BraA03g059370.3.1C	BraA03g059350.3.1C	BraA03g059360.3.1C	BraA03g059360.3.1C	NA:NA	AT4G33905:Peroxisomal membrane 22 kDa (Mpv17/PMP22) family protein	NA:NA	NA:NA
ICF31346	A07	24044950	24044950	insertion	1687	1.16454e-09	-	-	BraA07g034580.3.1C	-	-	-	AT1G68570:Major facilitator superfamily protein	-
DCF4041	A02	14646202	14647659	deletion	1457	1.17923e-09	BraA02g025230.3.1C	BraA02g025240.3.1C	-	-	AT1G78172:unknown protein; FUNCTIONS IN: molecular_function unknown; INVOLVED IN: biological_process unknown; LOCATED IN: cellular_component unknown; Has 30201 Blast hits to 17322 proteins in 780 species: Archae - 12; Bacteria - 1396; Metazoa - 17338; Fungi - 3422; Plants - 5037; Viruses - 0; Other Eukaryotes - 2996 (source: NCBI BLink).	AT1G78240:S-adenosyl-L-methionine-dependent methyltransferases superfamily protein	-	-
ICF32018	A07	26705899	26705899	insertion	3422	1.20136e-09	-	BraA07g039870.3.1C	-	-	-	AT1G75360:unknown protein; Has 74 Blast hits to 71 proteins in 15 species: Archae - 0; Bacteria - 4; Metazoa - 4; Fungi - 0; Plants - 54; Viruses - 0; Other Eukaryotes - 12 (source: NCBI BLink).	-	-
DCF23510	A06	22479411	22481268	deletion	1857	1.20558e-09	BraA06g033910.3.1C	-	-	-	AT5G25550:Leucine-rich repeat (LRR) family protein	-	-	-
ICF41428	A09	31372053	31372053	insertion	262	1.20837e-09	BraA09g041350.3.1C	BraA09g041360.3.1C	-	-	AT1G22940:thiamin biosynthesis protein, putative	AT1G22930:T-complex protein 11	-	-
ICF20727	A05	9430930	9430930	insertion	821	1.22112e-09	-	BraA05g016260.3.1C	-	-	-	AT1G56050:GTP-binding protein-related	-	-
ICF456	A02	5646289	5646289	insertion	6331	1.25749e-09	BraA02g011830.3.1C	BraA02g011820.3.1C	-	-	AT5G58380:SOS3-interacting protein 1	AT5G58390:Peroxidase superfamily protein	-	-
ICF16942	A04	7477391	7477391	insertion	1046	1.26802e-09	-	BraA04g010410.3.1C	-	-	-	AT5G35750:histidine kinase 2	-	-
DCF36897	A03	473235	474035	deletion	800	1.27433e-09	BraA03g001170.3.1C	BraA03g001180.3.1C	-	-	AT5G02590:Tetratricopeptide repeat (TPR)-like superfamily protein	NA:NA	-	-
ICF51007	A08	18379658	18379658	insertion	410	1.2746e-09	-	BraA08g025860.3.1C	-	-	-	AT1G25480:Aluminium activated malate transporter family protein	-	-
DCF6301	A05	10740588	10742185	deletion	1597	1.2939e-09	-	BraA05g018100.3.1C	-	-	-	AT1G52420:UDP-Glycosyltransferase superfamily protein	-	-
ICF14108	A03	26329234	26329234	insertion	1716	1.2976e-09	-	BraA03g052010.3.1C	-	-	-	AT4G23560:glycosyl hydrolase 9B15	-	-
DCF19912	A10	18141915	18142177	deletion	262	1.30887e-09	BraA10g027800.3.1C	-	-	-	AT5G10100:Haloacid dehalogenase-like hydrolase (HAD) superfamily protein	-	-	-
ICF28566	A06	20631621	20631621	insertion	620	1.32381e-09	-	-	BraA06g030740.3.1C	-	-	-	AT2G18450:succinate dehydrogenase 1-2	-
ICF15380	A04	11687565	11687565	insertion	795	1.3552e-09	-	BraA04g016090.3.1C	-	-	-	AT5G40200:DegP protease 9	-	-
ICF12893	A03	11849568	11849568	insertion	662	1.359e-09	BraA03g024200.3.1C	-	-	-	NA:NA	-	-	-
ICF46517	A09	41580704	41580704	insertion	340	1.36722e-09	BraA09g059720.3.1C	BraA09g059730.3.1C	-	-	AT1G15400:unknown protein; FUNCTIONS IN: molecular_function unknown; INVOLVED IN: biological_process unknown; LOCATED IN: plasma membrane; EXPRESSED IN: 23 plant structures; EXPRESSED DURING: 13 growth stages; BEST Arabidopsis thaliana protein match is: unknown protein (TAIR:AT1G80180.1); Has 84 Blast hits to 84 proteins in 17 species: Archae - 0; Bacteria - 6; Metazoa - 0; Fungi - 0; Plants - 75…	AT1G15390:peptide deformylase 1A	-	-
ICF19603	A05	22344235	22344235	insertion	137	1.36762e-09	BraA05g031170.3.1C	BraA05g031150.3.1C	-	-	AT3G16870:GATA transcription factor 17	AT3G16910:acyl-activating enzyme 7	-	-
ICF12508	A03	6995230	6995230	insertion	3104	1.44397e-09	-	-	BraA03g015690.3.1C	-	-	-	AT5G51100:Fe superoxide dismutase 2	-
ICF41664	A09	2752933	2752933	insertion	1077	1.45589e-09	BraA09g004690.3.1C	BraA09g004680.3.1C	-	-	AT5G49470:PAS domain-containing protein tyrosine kinase family protein	AT5G49460:ATP citrate lyase subunit B 2	-	-
ICF46850	A09	4870491	4870491	insertion	564	1.46061e-09	BraA09g008700.3.1C	-	-	-	AT5G65207:unknown protein; BEST Arabidopsis thaliana protein match is: unknown protein (TAIR:AT5G10040.1); Has 30201 Blast hits to 17322 proteins in 780 species: Archae - 12; Bacteria - 1396; Metazoa - 17338; Fungi - 3422; Plants - 5037; Viruses - 0; Other Eukaryotes - 2996 (source: NCBI BLink).	-	-	-
DCF19040	A01	3571261	3571959	deletion	698	1.52131e-09	BraA01g007380.3.1C	-	-	-	AT4G30250:P-loop containing nucleoside triphosphate hydrolases superfamily protein	-	-	-
DCF32445	A08	11934061	11941475	deletion	7414	1.52375e-09	-	BraA08g014660.3.1C	-	-	-	NA:NA	-	-
ICF28844	A06	11642471	11642471	insertion	387	1.52708e-09	BraA06g020760.3.1C	BraA06g020770.3.1C	-	-	AT3G46640:Homeodomain-like superfamily protein	AT3G46630:Protein of unknown function (DUF3223)	-	-
DCF13197	A09	2004382	2004991	deletion	609	1.54561e-09	BraA09g003340.3.1C	BraA09g003350.3.1C	-	-	AT3G27380:succinate dehydrogenase 2-1	NA:NA	-	-
ICF38736	A01	26393184	26393184	insertion	4716	1.55173e-09	-	BraA01g039930.3.1C	BraA01g039940.3.1C	BraA01g039940.3.1C	-	AT3G12160:RAB GTPase homolog A4D	AT3G12145:Leucine-rich repeat (LRR) family protein	AT3G12145:Leucine-rich repeat (LRR) family protein
ICF47506	A09	16567428	16567428	insertion	1970	1.58302e-09	BraA09g025290.3.1C	BraA09g025280.3.1C	-	-	AT3G26100:Regulator of chromosome condensation (RCC1) family protein	AT3G26090:G-protein coupled receptors;GTPase activators	-	-
DCF14148	A09	5371916	5374813	deletion	2897	1.62161e-09	BraA09g009610.3.1C	BraA09g009630.3.1C	BraA09g009620.3.1C	BraA09g009620.3.1C	AT5G66710:Protein kinase superfamily protein	AT5G66700:homeobox 53	NA:NA	NA:NA
DCF23646	A06	11490456	11492227	deletion	1771	1.65203e-09	BraA06g020520.3.1C	BraA06g020510.3.1C	-	-	AT3G46940:DUTP-PYROPHOSPHATASE-LIKE 1	AT3G46960:RNA helicase, ATP-dependent, SK12/DOB1 protein	-	-
DCF24935	A06	8400345	8405483	deletion	5138	1.65221e-09	-	BraA06g015860.3.1C	BraA06g015870.3.1C	BraA06g015870.3.1C	-	AT1G19910:ATPase, F0/V0 complex, subunit C protein	AT1G19940:glycosyl hydrolase 9B5	AT1G19940:glycosyl hydrolase 9B5
ICF22225	A05	24412594	24412594	insertion	1411	1.67269e-09	BraA05g034980.3.1C	BraA05g034970.3.1C	-	-	NA:NA	AT3G12970:unknown protein; BEST Arabidopsis thaliana protein match is: unknown protein (TAIR:AT1G56020.1); Has 2408 Blast hits to 418 proteins in 91 species: Archae - 0; Bacteria - 41; Metazoa - 198; Fungi - 63; Plants - 125; Viruses - 13; Other Eukaryotes - 1968 (source: NCBI BLink).	-	-
ICF15700	A04	9057346	9057346	insertion	608	1.68563e-09	BraA04g012180.3.1C	-	-	-	NA:NA	-	-	-
DCF10161	A09	29033661	29038480	deletion	4819	1.70613e-09	BraA09g037700.3.1C	-	BraA09g037700.3.1C	BraA09g037700.3.1C	NA:NA	-	NA:NA	NA:NA
DCF21409	A10	19574399	19575373	deletion	974	1.70964e-09	BraA10g031320.3.1C	-	-	-	NA:NA	-	-	-
DCF36416	A07	15726180	15726883	deletion	703	1.7329e-09	-	-	BraA07g019060.3.1C	-	-	-	NA:NA	-
ICF48426	A08	10892421	10892421	insertion	256	1.75689e-09	BraA08g013110.3.1C	-	-	-	NA:NA	-	-	-
DCF34264	A07	16726130	16727498	deletion	1368	1.82127e-09	-	-	BraA07g020620.3.1C	-	-	-	AT5G39970:catalytics	-
DCF18636	A01	20770139	20774763	deletion	4624	1.83816e-09	BraA01g031490.3.1C	-	BraA01g031490.3.1C	BraA01g031490.3.1C	NA:NA	-	NA:NA	NA:NA

## Sheet: Table S8
Table S8. Selection signals in the turnip morphotype in the aligned regions
TIP id	Chr	Start	End	Type	Length	Fisher's Exact Test	Regions where TIP exists				Othrlogs in A. thalina
							Upstream	Downstream	Gene regions	CDS regions	Upstream	Downstream	Gene regions	CDS regions
ICF16225	A04	14639109	14639109	insertion	209	2.492e-43	-	BraA04g020410.3.1C	-	-	-	AT2G26490:Transducin/WD40 repeat-like superfamily protein	-	-
ICF48670	A08	16145691	16145691	insertion	4836	2.64289e-42	-	BraA08g021600.3.1C	-	-	-	AT4G37240:unknown protein; FUNCTIONS IN: molecular_function unknown; INVOLVED IN: N-terminal protein myristoylation; LOCATED IN: cellular_component unknown; EXPRESSED IN: 22 plant structures; EXPRESSED DURING: 13 growth stages; BEST Arabidopsis thaliana protein match is: unknown protein (TAIR:AT2G23690.1); Has 30201 Blast hits to 17322 proteins in 780 species: Archae - 12; Bacteria - 1396; Metazo…	-	-
DCF5358	A05	24890031	24892088	deletion	2057	3.05587e-42	-	BraA05g036080.3.1C	-	-	-	AT3G11660:NDR1/HIN1-like 1	-	-
DCF7130	A05	17813354	17814035	deletion	681	3.26516e-42	BraA05g024530.3.1C	-	-	-	NA:NA	-	-	-
DCF7623	A05	24437313	24438635	deletion	1322	1.05161e-41	BraA05g035020.3.1C	-	-	-	AT3G12910:NAC (No Apical Meristem) domain transcriptional regulator superfamily protein	-	-	-
ICF32841	A07	21087361	21087361	insertion	1301	3.12133e-41	BraA07g029090.3.1C	-	-	-	AT1G74660:mini zinc finger 1	-	-	-
ICF7241	A10	20142525	20142525	insertion	896	3.13104e-41	BraA10g032450.3.1C	-	-	-	AT5G03700:D-mannose binding lectin protein with Apple-like carbohydrate-binding domain	-	-	-
DCF6705	A05	24890029	24892086	deletion	2057	4.54917e-41	-	BraA05g036080.3.1C	-	-	-	AT3G11660:NDR1/HIN1-like 1	-	-
DCF3421	A02	3276838	3277137	deletion	299	4.55256e-41	-	BraA02g007120.3.1C	-	-	-	AT5G17290:autophagy protein Apg5 family	-	-
ICF22374	A05	24446520	24446520	insertion	706	6.69042e-41	-	BraA05g035030.3.1C	-	-	-	AT3G12900:2-oxoglutarate (2OG) and Fe(II)-dependent oxygenase superfamily protein	-	-
ICF45913	A09	21259186	21259186	insertion	6753	1.74234e-40	BraA09g030290.3.1C	-	-	-	NA:NA	-	-	-
DCF6971	A05	17813353	17814034	deletion	681	2.40999e-40	BraA05g024530.3.1C	-	-	-	NA:NA	-	-	-
ICF46855	A09	21435901	21435901	insertion	868	6.13059e-40	-	BraA09g030510.3.1C	-	-	-	NA:NA	-	-
DCF40641	A03	22088529	22089412	deletion	883	9.13574e-40	-	BraA03g044200.3.1C	-	-	-	NA:NA	-	-
ICF21557	A05	23916657	23916657	insertion	3817	1.40626e-39	BraA05g033980.3.1C	-	-	-	AT3G13850:LOB domain-containing protein 22	-	-	-
DCF27160	A04	18368345	18369737	deletion	1392	2.03941e-39	-	BraA04g026720.3.1C	-	-	-	AT2G36026:Ovate family protein	-	-
DCF20333	A10	2388220	2388476	deletion	256	2.55984e-38	BraA10g004430.3.1C	-	-	-	AT1G05675:UDP-Glycosyltransferase superfamily protein	-	-	-
ICF24005	A05	25552134	25552134	insertion	4096	4.39512e-38	BraA05g037610.3.1C	-	-	-	NA:NA	-	-	-
DCF16282	A01	14485636	14486303	deletion	667	1.97575e-37	BraA01g024870.3.1C	-	-	-	AT3G48100:response regulator 5	-	-	-
ICF10526	A03	37419777	37419777	insertion	4231	7.99046e-37	-	BraA03g066280.3.1C	-	-	-	NA:NA	-	-
DCF9787	A09	34976538	34978565	deletion	2027	6.57115e-36	BraA09g047060.3.1C	BraA09g047070.3.1C	-	-	AT3G54990:Integrase-type DNA-binding superfamily protein	NA:NA	-	-
DCF26838	A04	18368352	18369744	deletion	1392	1.26309e-35	-	BraA04g026720.3.1C	-	-	-	AT2G36026:Ovate family protein	-	-
DCF17314	A01	14485634	14486301	deletion	667	1.35305e-35	BraA01g024870.3.1C	-	-	-	AT3G48100:response regulator 5	-	-	-
ICF30214	A07	16134395	16134395	insertion	889	2.25399e-35	-	BraA07g019620.3.1C	-	-	-	AT2G28690:Protein of unknown function (DUF1635)	-	-
ICF46716	A09	21412585	21412585	insertion	2759	3.13799e-35	-	BraA09g030460.3.1C	-	-	-	AT4G09350:Chaperone DnaJ-domain superfamily protein	-	-
ICF16958	A04	1880069	1880069	insertion	2291	5.82526e-35	BraA04g003290.3.1C	BraA04g003280.3.1C	-	-	AT3G57870:sumo conjugation enzyme 1	AT3G57880:Calcium-dependent lipid-binding (CaLB domain) plant phosphoribosyltransferase family protein	-	-
ICF50959	A08	2902715	2902715	insertion	881	1.12029e-34	-	BraA08g004080.3.1C	-	-	-	AT1G49010:Duplicated homeodomain-like superfamily protein	-	-
DCF3567	A02	7971729	7972432	deletion	703	1.1944e-34	BraA02g015590.3.1C	-	-	-	AT5G52520:Class II aaRS and biotin synthetases superfamily protein	-	-	-
ICF35992	A01	8745917	8745917	insertion	969	1.77249e-34	BraA01g016470.3.1C	-	-	-	AT4G25800:Calmodulin-binding protein	-	-	-
ICF24545	A06	23585791	23585791	insertion	1128	1.88358e-34	BraA06g035870.3.1C	-	-	-	AT5G49450:basic leucine-zipper 1	-	-	-
DCF39634	A03	22088530	22089413	deletion	883	2.92356e-34	-	BraA03g044200.3.1C	-	-	-	NA:NA	-	-
ICF16589	A04	1880061	1880061	insertion	2297	3.59763e-34	BraA04g003290.3.1C	BraA04g003280.3.1C	-	-	AT3G57870:sumo conjugation enzyme 1	AT3G57880:Calcium-dependent lipid-binding (CaLB domain) plant phosphoribosyltransferase family protein	-	-
DCF8902	A09	43727416	43729053	deletion	1637	9.91727e-34	BraA09g064320.3.1C	BraA09g064300.3.1C	-	-	AT1G07440:NAD(P)-binding Rossmann-fold superfamily protein	AT1G07480:Transcription factor IIA, alpha/beta subunit	-	-
DCF24066	A06	18699981	18704812	deletion	4831	1.50281e-33	-	BraA06g027580.3.1C	-	-	-	NA:NA	-	-
ICF29790	A07	7689418	7689418	insertion	1029	1.60646e-33	-	BraA07g007490.3.1C	-	-	-	AT2G04340:unknown protein; Has 24 Blast hits to 24 proteins in 10 species: Archae - 0; Bacteria - 0; Metazoa - 0; Fungi - 0; Plants - 24; Viruses - 0; Other Eukaryotes - 0 (source: NCBI BLink).	-	-
DCF20797	A10	2388228	2388484	deletion	256	1.75698e-33	BraA10g004430.3.1C	-	-	-	AT1G05675:UDP-Glycosyltransferase superfamily protein	-	-	-
ICF44691	A09	10707210	10707210	insertion	15848	2.05855e-33	BraA09g017810.3.1C	-	-	-	NA:NA	-	-	-
ICF40716	A09	37993835	37993835	insertion	249	2.43857e-33	BraA09g052900.3.1C	BraA09g052880.3.1C	-	-	AT3G62450:unknown protein; FUNCTIONS IN: molecular_function unknown; INVOLVED IN: biological_process unknown; LOCATED IN: endomembrane system; EXPRESSED IN: 24 plant structures; EXPRESSED DURING: 15 growth stages; Has 35 Blast hits to 35 proteins in 15 species: Archae - 0; Bacteria - 0; Metazoa - 0; Fungi - 0; Plants - 34; Viruses - 0; Other Eukaryotes - 1 (source: NCBI BLink).	AT3G62410:CP12 domain-containing protein 2	-	-
ICF11991	A03	34790361	34790361	insertion	8621	2.4636e-33	-	-	BraA03g063900.3.1C	BraA03g063900.3.1C	-	-	NA:NA	NA:NA
DCF20272	A10	14606564	14607287	deletion	723	2.73108e-33	-	BraA10g020050.3.1C	-	-	-	AT5G20635:FUNCTIONS IN: molecular_function unknown; INVOLVED IN: biological_process unknown; LOCATED IN: keratin filament, chloroplast; CONTAINS InterPro DOMAIN/s: Keratin, high sulphur B2 protein (InterPro:IPR002494); Has 6153 Blast hits to 2882 proteins in 265 species: Archae - 6; Bacteria - 47; Metazoa - 4777; Fungi - 68; Plants - 187; Viruses - 30; Other Eukaryotes - 1038 (source: NCBI BLink).	-	-
ICF15306	A03	614366	614366	insertion	262	4.649e-33	BraA03g001440.3.1C	BraA03g001450.3.1C	-	-	AT5G03840:PEBP (phosphatidylethanolamine-binding protein) family protein	AT5G03850:Nucleic acid-binding, OB-fold-like protein	-	-
DCF16202	A01	4769695	4774557	deletion	4862	5.38996e-33	-	-	BraA01g009360.3.1C	BraA01g009360.3.1C	-	-	AT4G17880:Basic helix-loop-helix (bHLH) DNA-binding family protein	AT4G17880:Basic helix-loop-helix (bHLH) DNA-binding family protein
DCF20588	A10	14606557	14607280	deletion	723	7.19046e-33	-	BraA10g020050.3.1C	-	-	-	AT5G20635:FUNCTIONS IN: molecular_function unknown; INVOLVED IN: biological_process unknown; LOCATED IN: keratin filament, chloroplast; CONTAINS InterPro DOMAIN/s: Keratin, high sulphur B2 protein (InterPro:IPR002494); Has 6153 Blast hits to 2882 proteins in 265 species: Archae - 6; Bacteria - 47; Metazoa - 4777; Fungi - 68; Plants - 187; Viruses - 30; Other Eukaryotes - 1038 (source: NCBI BLink).	-	-
ICF14255	A03	36640225	36640225	insertion	809	7.45868e-33	-	-	BraA03g065500.3.1C	BraA03g065500.3.1C	-	-	NA:NA	NA:NA
DCF40237	A03	22088528	22089411	deletion	883	1.66508e-32	-	BraA03g044200.3.1C	-	-	-	NA:NA	-	-
DCF23180	A06	27404902	27405595	deletion	693	1.80809e-32	-	BraA06g042820.3.1C	-	-	-	AT5G46840:RNA-binding (RRM/RBD/RNP motifs) family protein	-	-
ICF43708	A09	15773022	15773022	insertion	4167	2.77208e-32	-	-	BraA09g024170.3.1C	-	-	-	AT2G02450:NAC domain containing protein 35	-
ICF14021	A03	37419776	37419776	insertion	4229	3.00345e-32	-	BraA03g066280.3.1C	-	-	-	NA:NA	-	-
DCF27877	A04	18368349	18369741	deletion	1392	4.04476e-32	-	BraA04g026720.3.1C	-	-	-	AT2G36026:Ovate family protein	-	-
DCF24610	A06	3058165	3063411	deletion	5246	7.67542e-32	-	BraA06g005130.3.1C	-	-	-	AT1G07890:ascorbate peroxidase 1	-	-
DCF5629	A05	18991648	18992684	deletion	1036	1.02207e-31	BraA05g025900.3.1C	-	-	-	AT3G21900:Receptor-like protein kinase-related family protein	-	-	-
DCF38081	A03	16459098	16460233	deletion	1135	1.08983e-31	BraA03g033560.3.1C	BraA03g033570.3.1C	-	-	AT3G07320:O-Glycosyl hydrolases family 17 protein	AT3G07330:Cellulose-synthase-like C6	-	-
DCF16145	A01	14170758	14177633	deletion	6875	1.22515e-31	BraA01g024460.3.1C	BraA01g024470.3.1C	BraA01g024460.3.1C	BraA01g024460.3.1C	NA:NA	AT3G48500:Nucleic acid-binding, OB-fold-like protein	NA:NA	NA:NA
DCF4447	A02	3276850	3277159	deletion	309	1.32333e-31	-	BraA02g007120.3.1C	-	-	-	AT5G17290:autophagy protein Apg5 family	-	-
DCF40394	A03	577356	578242	deletion	886	1.5113e-31	BraA03g001370.3.1C	BraA03g001380.3.1C	-	-	AT5G03730:Protein kinase superfamily protein	AT5G03760:Nucleotide-diphospho-sugar transferases superfamily protein	-	-
ICF16132	A04	18377839	18377839	insertion	3957	1.84849e-31	-	BraA04g026730.3.1C	-	-	-	AT2G36050:ovate family protein 15	-	-
DCF29668	A08	19367843	19371415	deletion	3572	1.95805e-31	BraA08g027810.3.1C	BraA08g027830.3.1C	BraA08g027820.3.1C	-	NA:NA	NA:NA	AT1G21280:CONTAINS InterPro DOMAIN/s: Retrotransposon gag protein (InterPro:IPR005162); Has 707 Blast hits to 705 proteins in 25 species: Archae - 0; Bacteria - 0; Metazoa - 4; Fungi - 0; Plants - 703; Viruses - 0; Other Eukaryotes - 0 (source: NCBI BLink).	-
DCF16126	A01	13251716	13259582	deletion	7866	2.43705e-31	BraA01g023290.3.1C	-	-	-	NA:NA	-	-	-
ICF40359	A09	37993833	37993833	insertion	258	2.49344e-31	BraA09g052900.3.1C	BraA09g052880.3.1C	-	-	AT3G62450:unknown protein; FUNCTIONS IN: molecular_function unknown; INVOLVED IN: biological_process unknown; LOCATED IN: endomembrane system; EXPRESSED IN: 24 plant structures; EXPRESSED DURING: 15 growth stages; Has 35 Blast hits to 35 proteins in 15 species: Archae - 0; Bacteria - 0; Metazoa - 0; Fungi - 0; Plants - 34; Viruses - 0; Other Eukaryotes - 1 (source: NCBI BLink).	AT3G62410:CP12 domain-containing protein 2	-	-
DCF31454	A08	21962232	21962494	deletion	262	2.52375e-31	-	-	BraA08g033780.3.1C	-	-	-	AT1G07920:GTP binding Elongation factor Tu family protein	-
ICF16977	A04	18976146	18976146	insertion	756	2.80768e-31	BraA04g027780.3.1C	-	-	-	NA:NA	-	-	-
DCF16784	A01	5066004	5067039	deletion	1035	3.3583e-31	BraA01g009840.3.1C	BraA01g009850.3.1C	-	-	AT4G18450:Integrase-type DNA-binding superfamily protein	NA:NA	-	-
DCF18910	A01	14485633	14486300	deletion	667	3.86281e-31	BraA01g024870.3.1C	-	-	-	AT3G48100:response regulator 5	-	-	-
DCF30740	A08	4143631	4144336	deletion	705	3.98584e-31	BraA08g005550.3.1C	-	-	-	NA:NA	-	-	-
DCF25217	A06	28480672	28485997	deletion	5325	5.03211e-31	BraA06g044860.3.1C	BraA06g044860.3.1C	BraA06g044860.3.1C	BraA06g044860.3.1C	NA:NA	NA:NA	NA:NA	NA:NA
DCF7318	A05	24921940	24922845	deletion	905	6.60198e-31	BraA05g036140.3.1C	-	-	-	NA:NA	-	-	-
DCF38608	A03	556297	562411	deletion	6114	7.05391e-31	BraA03g001350.3.1C	BraA03g001350.3.1C	BraA03g001350.3.1C	BraA03g001350.3.1C	NA:NA	NA:NA	NA:NA	NA:NA
ICF41337	A09	42587308	42587308	insertion	256	9.18955e-31	-	BraA09g061950.3.1C	-	-	-	AT1G12210:RPS5-like 1	-	-
DCF24982	A06	23651789	23655357	deletion	3568	9.82023e-31	-	BraA06g035970.3.1C	-	-	-	AT5G49280:hydroxyproline-rich glycoprotein family protein	-	-
DCF22616	A06	3058162	3063408	deletion	5246	1.11974e-30	-	BraA06g005130.3.1C	-	-	-	AT1G07890:ascorbate peroxidase 1	-	-
DCF32402	A08	2826886	2831960	deletion	5074	1.24134e-30	BraA08g003950.3.1C	-	BraA08g003960.3.1C	BraA08g003960.3.1C	AT1G49300:RAB GTPase homolog G3E	-	NA:NA	NA:NA
DCF16427	A01	14170753	14177628	deletion	6875	1.48254e-30	BraA01g024460.3.1C	BraA01g024470.3.1C	BraA01g024460.3.1C	BraA01g024460.3.1C	NA:NA	AT3G48500:Nucleic acid-binding, OB-fold-like protein	NA:NA	NA:NA
DCF5198	A05	24902570	24905972	deletion	3402	1.5486e-30	-	BraA05g036120.3.1C	-	-	-	AT3G11600:unknown protein; FUNCTIONS IN: molecular_function unknown; INVOLVED IN: response to karrikin; EXPRESSED IN: 21 plant structures; EXPRESSED DURING: 12 growth stages; BEST Arabidopsis thaliana protein match is: unknown protein (TAIR:AT5G06270.1); Has 171 Blast hits to 171 proteins in 15 species: Archae - 0; Bacteria - 0; Metazoa - 0; Fungi - 0; Plants - 171; Viruses - 0; Other Eukaryotes …	-	-
DCF11116	A09	44486702	44486964	deletion	262	1.7759e-30	BraA09g065970.3.1C	-	-	-	AT1G04150:C2 calcium/lipid-binding plant phosphoribosyltransferase family protein	-	-	-
DCF23242	A06	27738163	27740426	deletion	2263	1.78447e-30	BraA06g043410.3.1C	-	-	-	AT5G45830:delay of germination 1	-	-	-
DCF3827	A02	7971725	7972428	deletion	703	1.81648e-30	BraA02g015590.3.1C	-	-	-	AT5G52520:Class II aaRS and biotin synthetases superfamily protein	-	-	-
DCF25059	A06	27742251	27746962	deletion	4711	1.97037e-30	BraA06g043420.3.1C	BraA06g043430.3.1C	-	-	NA:NA	NA:NA	-	-
DCF27608	A04	15456421	15457909	deletion	1488	2.32467e-30	BraA04g021620.3.1C	-	-	-	AT2G28710:C2H2-type zinc finger family protein	-	-	-
DCF25744	A06	1128048	1128310	deletion	262	2.49422e-30	BraA06g001860.3.1C	-	-	-	AT1G52750:alpha/beta-Hydrolases superfamily protein	-	-	-
ICF42698	A09	42587312	42587312	insertion	261	2.60175e-30	-	BraA09g061950.3.1C	-	-	-	AT1G12210:RPS5-like 1	-	-
DCF29533	A08	7671103	7671460	deletion	357	2.63123e-30	-	-	BraA08g009100.3.1C	-	-	-	NA:NA	-
DCF1630	A02	7971732	7972435	deletion	703	2.75668e-30	BraA02g015590.3.1C	-	-	-	AT5G52520:Class II aaRS and biotin synthetases superfamily protein	-	-	-
DCF33747	A07	14384643	14388914	deletion	4271	2.97182e-30	BraA07g016660.3.1C	BraA07g016650.3.1C	BraA07g016660.3.1C	BraA07g016660.3.1C	NA:NA	AT1G19390:Wall-associated kinase family protein	NA:NA	NA:NA
DCF23462	A06	27742255	27746966	deletion	4711	3.20625e-30	BraA06g043420.3.1C	BraA06g043430.3.1C	-	-	NA:NA	NA:NA	-	-
DCF14021	A09	3728861	3729223	deletion	362	3.24852e-30	-	BraA09g006570.3.1C	-	-	-	AT5G23710:DNA binding;DNA-directed RNA polymerases	-	-
ICF26197	A06	678187	678187	insertion	897	5.60387e-30	BraA06g001050.3.1C	-	BraA06g001040.3.1C	BraA06g001040.3.1C	AT1G53930:Ubiquitin-like superfamily protein	-	AT1G53940:GDSL-motif lipase 2	AT1G53940:GDSL-motif lipase 2
DCF15203	A01	13251714	13259580	deletion	7866	5.63604e-30	BraA01g023290.3.1C	-	-	-	NA:NA	-	-	-
ICF18988	A04	4276294	4276294	insertion	428	6.28279e-30	BraA04g006840.3.1C	-	-	-	AT3G53090:ubiquitin-protein ligase 7	-	-	-
ICF27646	A06	4944941	4944941	insertion	2267	6.36075e-30	BraA06g009140.3.1C	BraA06g009130.3.1C	-	-	AT1G12570:Glucose-methanol-choline (GMC) oxidoreductase family protein	AT1G12610:Integrase-type DNA-binding superfamily protein	-	-
DCF18961	A01	13251715	13259581	deletion	7866	6.40588e-30	BraA01g023290.3.1C	-	-	-	NA:NA	-	-	-
DCF30231	A08	4135620	4140414	deletion	4794	6.90574e-30	-	BraA08g005550.3.1C	-	-	-	NA:NA	-	-
ICF49926	A08	7585824	7585824	insertion	885	7.24214e-30	BraA08g008990.3.1C	-	-	-	NA:NA	-	-	-
DCF41387	A03	36744453	36748739	deletion	4286	1.01205e-29	-	BraA03g065710.3.1C	BraA03g065710.3.1C	BraA03g065710.3.1C	-	NA:NA	NA:NA	NA:NA
DCF35281	A07	14384644	14388915	deletion	4271	1.06455e-29	BraA07g016660.3.1C	BraA07g016650.3.1C	BraA07g016660.3.1C	BraA07g016660.3.1C	NA:NA	AT1G19390:Wall-associated kinase family protein	NA:NA	NA:NA
ICF51445	A08	4374636	4374636	insertion	2316	1.28391e-29	-	BraA08g005770.3.1C	-	-	-	AT1G45180:RING/U-box superfamily protein	-	-
DCF11551	A09	35837438	35838039	deletion	601	1.29705e-29	BraA09g048510.3.1C	-	BraA09g048520.3.1C	-	AT3G56710:sigma factor binding protein 1	-	AT3G56720:unknown protein; FUNCTIONS IN: molecular_function unknown; INVOLVED IN: biological_process unknown; LOCATED IN: cellular_component unknown; EXPRESSED IN: 24 plant structures; EXPRESSED DURING: 15 growth stages.	-
DCF18627	A01	5066001	5067036	deletion	1035	1.40267e-29	BraA01g009840.3.1C	BraA01g009850.3.1C	-	-	AT4G18450:Integrase-type DNA-binding superfamily protein	NA:NA	-	-
ICF13169	A03	34790359	34790359	insertion	3813	1.6284e-29	-	-	BraA03g063900.3.1C	BraA03g063900.3.1C	-	-	NA:NA	NA:NA
DCF30555	A08	7729419	7730356	deletion	937	1.83059e-29	BraA08g009160.3.1C	-	-	-	NA:NA	-	-	-
DCF15283	A01	550054	555112	deletion	5058	2.25892e-29	BraA01g001130.3.1C	-	-	-	AT4G37840:hexokinase-like 3	-	-	-
DCF24046	A06	27404903	27405595	deletion	692	2.74386e-29	-	BraA06g042820.3.1C	-	-	-	AT5G46840:RNA-binding (RRM/RBD/RNP motifs) family protein	-	-
DCF31307	A08	7729422	7730359	deletion	937	2.99055e-29	BraA08g009160.3.1C	-	-	-	NA:NA	-	-	-
DCF988	A02	3538503	3539865	deletion	1362	3.35026e-29	BraA02g007690.3.1C	-	-	-	NA:NA	-	-	-
DCF16753	A01	4769688	4774550	deletion	4862	3.85688e-29	-	-	BraA01g009360.3.1C	BraA01g009360.3.1C	-	-	AT4G17880:Basic helix-loop-helix (bHLH) DNA-binding family protein	AT4G17880:Basic helix-loop-helix (bHLH) DNA-binding family protein
ICF9377	A03	36641321	36641321	insertion	630	4.10885e-29	BraA03g065500.3.1C	-	-	-	NA:NA	-	-	-
ICF46233	A09	18885450	18885450	insertion	757	4.33286e-29	BraA09g028330.3.1C	BraA09g028340.3.1C	-	-	NA:NA	AT4G10890:unknown protein; CONTAINS InterPro DOMAIN/s: Protein of unknown function DUF2439 (InterPro:IPR018838); BEST Arabidopsis thaliana protein match is: unknown protein (TAIR:AT1G43722.1); Has 30201 Blast hits to 17322 proteins in 780 species: Archae - 12; Bacteria - 1396; Metazoa - 17338; Fungi - 3422; Plants - 5037; Viruses - 0; Other Eukaryotes - 2996 (source: NCBI BLink).	-	-
DCF16170	A01	4769689	4774551	deletion	4862	4.57521e-29	-	-	BraA01g009360.3.1C	BraA01g009360.3.1C	-	-	AT4G17880:Basic helix-loop-helix (bHLH) DNA-binding family protein	AT4G17880:Basic helix-loop-helix (bHLH) DNA-binding family protein
DCF23262	A06	27742254	27746965	deletion	4711	4.8018e-29	BraA06g043420.3.1C	BraA06g043430.3.1C	-	-	NA:NA	NA:NA	-	-
DCF33968	A07	14739217	14740426	deletion	1209	4.95813e-29	BraA07g017340.3.1C	-	-	-	AT5G67030:zeaxanthin epoxidase (ZEP) (ABA1)	-	-	-
DCF5750	A05	1509689	1509853	deletion	164	5.2414e-29	BraA05g002720.3.1C	-	-	-	AT2G42260:uv-b-insensitive 4	-	-	-
ICF36321	A01	24668335	24668335	insertion	649	5.28012e-29	BraA01g036990.3.1C	-	-	-	AT3G16160:Tesmin/TSO1-like CXC domain-containing protein	-	-	-
ICF44681	A09	30322342	30322342	insertion	895	8.23213e-29	BraA09g039590.3.1C	-	-	-	AT1G26630:Eukaryotic translation initiation factor 5A-1 (eIF-5A 1) protein	-	-	-
DCF30176	A08	19367850	19371422	deletion	3572	8.9015e-29	BraA08g027810.3.1C	BraA08g027830.3.1C	BraA08g027820.3.1C	-	NA:NA	NA:NA	AT1G21280:CONTAINS InterPro DOMAIN/s: Retrotransposon gag protein (InterPro:IPR005162); Has 707 Blast hits to 705 proteins in 25 species: Archae - 0; Bacteria - 0; Metazoa - 4; Fungi - 0; Plants - 703; Viruses - 0; Other Eukaryotes - 0 (source: NCBI BLink).	-
DCF16482	A01	14033879	14034140	deletion	261	9.54839e-29	-	-	BraA01g024310.3.1C	-	-	-	NA:NA	-
ICF3617	A02	14335363	14335363	insertion	1235	1.03045e-28	-	BraA02g024770.3.1C	-	-	-	AT1G77600:ARM repeat superfamily protein	-	-
DCF19662	A10	2036569	2037197	deletion	628	1.15195e-28	-	BraA10g003870.3.1C	-	-	-	NA:NA	-	-
DCF6225	A05	4020858	4021568	deletion	710	1.47461e-28	BraA05g007730.3.1C	-	-	-	AT2G37678:far-red elongated hypocotyl 1	-	-	-
ICF11322	A03	34835682	34835682	insertion	5282	1.76429e-28	-	-	BraA03g064000.3.1C	-	-	-	NA:NA	-
ICF34466	A01	8745911	8745911	insertion	958	2.56118e-28	BraA01g016470.3.1C	-	-	-	AT4G25800:Calmodulin-binding protein	-	-	-
DCF12341	A09	44486701	44486963	deletion	262	3.31013e-28	BraA09g065970.3.1C	-	-	-	AT1G04150:C2 calcium/lipid-binding plant phosphoribosyltransferase family protein	-	-	-
ICF9808	A03	29866090	29866090	insertion	5056	4.82123e-28	-	BraA03g057930.3.1C	-	-	-	AT4G31730:glutamine dumper 1	-	-
DCF14718	A09	4750397	4751858	deletion	1461	6.1868e-28	BraA09g008440.3.1C	-	-	-	AT5G64600:O-fucosyltransferase family protein	-	-	-
DCF8382	A05	19001330	19002393	deletion	1063	6.28308e-28	BraA05g025910.3.1C	-	-	-	NA:NA	-	-	-
DCF175	A02	3276847	3277152	deletion	305	7.18805e-28	-	BraA02g007120.3.1C	-	-	-	AT5G17290:autophagy protein Apg5 family	-	-
ICF34567	A01	13507508	13507508	insertion	1269	7.20879e-28	-	-	BraA01g023690.3.1C	BraA01g023690.3.1C	-	-	NA:NA	NA:NA
DCF40167	A03	35211013	35212245	deletion	1232	7.87809e-28	BraA03g064280.3.1C	-	-	-	NA:NA	-	-	-
ICF40810	A09	37646704	37646704	insertion	1524	8.18147e-28	BraA09g052160.3.1C	BraA09g052150.3.1C	-	-	NA:NA	NA:NA	-	-
ICF22328	A05	24926232	24926232	insertion	1906	8.18593e-28	BraA05g036150.3.1C	-	-	-	AT3G11580:AP2/B3-like transcriptional factor family protein	-	-	-
DCF27803	A04	19425824	19431251	deletion	5427	9.08921e-28	BraA04g028570.3.1C	BraA04g028570.3.1C	BraA04g028570.3.1C	BraA04g028570.3.1C	NA:NA	NA:NA	NA:NA	NA:NA
DCF40309	A03	1263964	1264640	deletion	676	9.69014e-28	-	BraA03g002950.3.1C	-	-	-	AT5G07200:gibberellin 20-oxidase 3	-	-
DCF18688	A01	8496514	8498347	deletion	1833	1.13573e-27	BraA01g015990.3.1C	BraA01g015980.3.1C	-	-	NA:NA	AT4G25300:2-oxoglutarate (2OG) and Fe(II)-dependent oxygenase superfamily protein	-	-
DCF15293	A01	14170760	14177635	deletion	6875	1.34246e-27	BraA01g024460.3.1C	BraA01g024470.3.1C	BraA01g024460.3.1C	BraA01g024460.3.1C	NA:NA	AT3G48500:Nucleic acid-binding, OB-fold-like protein	NA:NA	NA:NA
ICF45835	A09	3391212	3391212	insertion	1035	1.55013e-27	BraA09g005920.3.1C	-	-	-	AT5G25630:Tetratricopeptide repeat (TPR)-like superfamily protein	-	-	-
ICF33724	A07	22203580	22203580	insertion	3203	1.56698e-27	BraA07g031240.3.1C	-	-	-	AT1G69520:S-adenosyl-L-methionine-dependent methyltransferases superfamily protein	-	-	-
DCF18838	A01	4769692	4774554	deletion	4862	1.58492e-27	-	-	BraA01g009360.3.1C	BraA01g009360.3.1C	-	-	AT4G17880:Basic helix-loop-helix (bHLH) DNA-binding family protein	AT4G17880:Basic helix-loop-helix (bHLH) DNA-binding family protein
DCF27058	A04	19425825	19431252	deletion	5427	1.92742e-27	BraA04g028570.3.1C	BraA04g028570.3.1C	BraA04g028570.3.1C	BraA04g028570.3.1C	NA:NA	NA:NA	NA:NA	NA:NA
DCF21312	A10	13541183	13541796	deletion	613	2.35393e-27	BraA10g018220.3.1C	-	-	-	AT5G60450:auxin response factor 4	-	-	-
ICF49356	A08	9446258	9446258	insertion	1148	2.68452e-27	-	-	BraA08g011230.3.1C	-	-	-	NA:NA	-
DCF16239	A01	4736493	4739934	deletion	3441	3.37569e-27	BraA01g009320.3.1C	-	-	-	AT4G17830:Peptidase M20/M25/M40 family protein	-	-	-
DCF29489	A08	4143628	4144333	deletion	705	3.42112e-27	BraA08g005550.3.1C	-	-	-	NA:NA	-	-	-
ICF44209	A09	3663008	3663008	insertion	322	3.77352e-27	BraA09g006420.3.1C	BraA09g006410.3.1C	-	-	NA:NA	AT5G24070:Peroxidase superfamily protein	-	-
ICF7980	A10	13496774	13496774	insertion	451	4.72025e-27	BraA10g018150.3.1C	-	BraA10g018160.3.1C	-	AT5G60340:P-loop containing nucleoside triphosphate hydrolases superfamily protein	-	NA:NA	-
ICF26859	A06	4944951	4944951	insertion	2318	5.61009e-27	BraA06g009140.3.1C	BraA06g009130.3.1C	-	-	AT1G12570:Glucose-methanol-choline (GMC) oxidoreductase family protein	AT1G12610:Integrase-type DNA-binding superfamily protein	-	-
ICF5790	A10	18916773	18916773	insertion	338	7.51206e-27	BraA10g029690.3.1C	BraA10g029680.3.1C	-	-	AT5G07510:glycine-rich protein 14	AT5G07510:glycine-rich protein 14	-	-
ICF45051	A09	28070057	28070057	insertion	839	7.7977e-27	-	BraA09g036530.3.1C	-	-	-	AT1G29340:plant U-box 17	-	-
DCF12901	A09	44486700	44486965	deletion	265	8.32436e-27	BraA09g065970.3.1C	-	-	-	AT1G04150:C2 calcium/lipid-binding plant phosphoribosyltransferase family protein	-	-	-
DCF11462	A09	3738903	3739558	deletion	655	8.39474e-27	BraA09g006590.3.1C	BraA09g006580.3.1C	-	-	AT5G23630:phosphate deficiency response 2	AT5G23660:homolog of Medicago truncatula MTN3	-	-
DCF18319	A01	2430466	2430728	deletion	262	8.99867e-27	BraA01g005070.3.1C	-	-	-	AT4G32940:gamma vacuolar processing enzyme	-	-	-
ICF4323	A02	14161623	14161623	insertion	3964	1.1801e-26	-	BraA02g024490.3.1C	-	-	-	AT1G77100:Peroxidase superfamily protein	-	-
DCF25383	A06	3058156	3063402	deletion	5246	1.23279e-26	-	BraA06g005130.3.1C	-	-	-	AT1G07890:ascorbate peroxidase 1	-	-
DCF37868	A03	13768908	13770292	deletion	1384	1.2997e-26	BraA03g027920.3.1C	-	-	-	AT4G11660:winged-helix DNA-binding transcription factor family protein	-	-	-
DCF9766	A09	2205541	2205805	deletion	264	2.31066e-26	BraA09g003740.3.1C	-	-	-	AT3G28780:Protein of unknown function (DUF1216)	-	-	-
DCF33429	A07	6070	13234	deletion	7164	2.81484e-26	BraA07g000010.3.1C	-	-	-	NA:NA	-	-	-
ICF37018	A01	19180695	19180695	insertion	559	2.88889e-26	-	BraA01g029600.3.1C	-	-	-	NA:NA	-	-
DCF21381	A10	2036565	2037193	deletion	628	3.07797e-26	-	BraA10g003870.3.1C	-	-	-	NA:NA	-	-
DCF12031	A09	3728860	3729222	deletion	362	3.39397e-26	-	BraA09g006570.3.1C	-	-	-	AT5G23710:DNA binding;DNA-directed RNA polymerases	-	-
DCF41202	A03	37006452	37014060	deletion	7608	3.56575e-26	-	-	BraA03g065950.3.1C	BraA03g065950.3.1C	-	-	NA:NA	NA:NA
DCF32450	A08	14131580	14132789	deletion	1209	3.57317e-26	BraA08g017970.3.1C	-	-	-	AT4G31300:N-terminal nucleophile aminohydrolases (Ntn hydrolases) superfamily protein	-	-	-
ICF49053	A08	3956120	3956120	insertion	4864	3.67555e-26	-	BraA08g005370.3.1C	-	-	-	AT1G47530:MATE efflux family protein	-	-
ICF8351	A10	3416251	3416251	insertion	218	4.51597e-26	-	-	BraA10g006420.3.1C	BraA10g006420.3.1C	-	-	NA:NA	NA:NA
DCF31861	A08	7833299	7838493	deletion	5194	4.83704e-26	BraA08g009280.3.1C	BraA08g009270.3.1C	BraA08g009280.3.1C	BraA08g009280.3.1C	AT1G32330:heat shock transcription factor A1D	AT1G32330:heat shock transcription factor A1D	AT1G32330:heat shock transcription factor A1D	AT1G32330:heat shock transcription factor A1D
DCF19023	A01	550053	555111	deletion	5058	5.07554e-26	BraA01g001130.3.1C	-	-	-	AT4G37840:hexokinase-like 3	-	-	-
DCF20603	A10	14423360	14423596	deletion	236	5.36438e-26	-	-	BraA10g019750.3.1C	-	-	-	AT5G20960:aldehyde oxidase 1	-
ICF13075	A03	33014277	33014277	insertion	1260	7.33578e-26	BraA03g062850.3.1C	-	-	-	NA:NA	-	-	-
DCF23967	A06	19564752	19567567	deletion	2815	7.44098e-26	BraA06g029140.3.1C	-	-	-	AT5G64700:nodulin MtN21 /EamA-like transporter family protein	-	-	-
DCF21583	A10	13541181	13541793	deletion	612	7.82942e-26	BraA10g018220.3.1C	-	-	-	AT5G60450:auxin response factor 4	-	-	-
DCF7967	A05	26685902	26690781	deletion	4879	8.1919e-26	BraA05g039950.3.1C	BraA05g039940.3.1C	-	-	AT3G06340:DNAJ heat shock N-terminal domain-containing protein	AT3G06350:dehydroquinate dehydratase, putative / shikimate dehydrogenase, putative	-	-
DCF26334	A04	19425826	19431253	deletion	5427	8.51402e-26	BraA04g028570.3.1C	BraA04g028570.3.1C	BraA04g028570.3.1C	BraA04g028570.3.1C	NA:NA	NA:NA	NA:NA	NA:NA
DCF37969	A03	16295782	16303008	deletion	7226	1.01732e-25	BraA03g033210.3.1C	BraA03g033220.3.1C	BraA03g033210.3.1C	BraA03g033210.3.1C	NA:NA	AT3G06710:FUNCTIONS IN: molecular_function unknown; INVOLVED IN: biological_process unknown; LOCATED IN: endomembrane system; BEST Arabidopsis thaliana protein match is: RING/FYVE/PHD zinc finger superfamily protein (TAIR:AT4G32670.1); Has 15 Blast hits to 15 proteins in 3 species: Archae - 0; Bacteria - 0; Metazoa - 3; Fungi - 0; Plants - 12; Viruses - 0; Other Eukaryotes - 0 (source: NCBI BLink…	NA:NA	NA:NA
DCF32905	A07	28058156	28059456	deletion	1300	1.03739e-25	-	BraA07g042380.3.1C	-	-	-	AT1G78510:solanesyl diphosphate synthase 1	-	-
DCF38197	A03	2209624	2211120	deletion	1496	1.12019e-25	-	BraA03g005260.3.1C	-	-	-	AT5G12050:unknown protein; BEST Arabidopsis thaliana protein match is: unknown protein (TAIR:AT3G13980.1); Has 1807 Blast hits to 1807 proteins in 277 species: Archae - 0; Bacteria - 0; Metazoa - 736; Fungi - 347; Plants - 385; Viruses - 0; Other Eukaryotes - 339 (source: NCBI BLink).	-	-
ICF41354	A09	3391209	3391209	insertion	1033	1.21488e-25	BraA09g005920.3.1C	-	-	-	AT5G25630:Tetratricopeptide repeat (TPR)-like superfamily protein	-	-	-
ICF49151	A08	12832330	12832330	insertion	2299	1.44221e-25	BraA08g015940.3.1C	-	-	-	AT4G35060:Heavy metal transport/detoxification superfamily protein	-	-	-
DCF35746	A07	6073	13237	deletion	7164	1.81461e-25	BraA07g000010.3.1C	-	-	-	NA:NA	-	-	-
DCF24598	A06	23651792	23655360	deletion	3568	1.95695e-25	-	BraA06g035970.3.1C	-	-	-	AT5G49280:hydroxyproline-rich glycoprotein family protein	-	-
DCF38166	A03	16459120	16460245	deletion	1125	2.05524e-25	BraA03g033560.3.1C	BraA03g033570.3.1C	-	-	AT3G07320:O-Glycosyl hydrolases family 17 protein	AT3G07330:Cellulose-synthase-like C6	-	-
DCF14911	A09	4750398	4751859	deletion	1461	2.11112e-25	BraA09g008440.3.1C	-	-	-	AT5G64600:O-fucosyltransferase family protein	-	-	-
DCF12921	A09	21534956	21535219	deletion	263	2.11573e-25	-	BraA09g030650.3.1C	-	-	-	NA:NA	-	-
DCF11115	A09	44486702	44486966	deletion	264	2.20715e-25	BraA09g065970.3.1C	-	-	-	AT1G04150:C2 calcium/lipid-binding plant phosphoribosyltransferase family protein	-	-	-
ICF43139	A09	9528377	9528377	insertion	5115	2.27592e-25	BraA09g016200.3.1C	-	-	-	AT1G62450:Immunoglobulin E-set superfamily protein	-	-	-
ICF10120	A03	26133842	26133842	insertion	706	2.3804e-25	-	-	BraA03g051590.3.1C	-	-	-	AT4G23120:Bromo-adjacent homology (BAH) domain-containing protein	-
DCF24977	A06	1128049	1128311	deletion	262	2.85803e-25	BraA06g001860.3.1C	-	-	-	AT1G52750:alpha/beta-Hydrolases superfamily protein	-	-	-
DCF998	A02	8036041	8036265	deletion	224	3.07971e-25	BraA02g015720.3.1C	-	-	-	NA:NA	-	-	-
DCF5029	A05	1192972	1201862	deletion	8890	3.22468e-25	-	BraA05g002070.3.1C	-	-	-	AT2G41210:phosphatidylinositol- 4-phosphate 5-kinase 5	-	-
DCF25514	A06	27340646	27341749	deletion	1103	3.62315e-25	-	BraA06g042650.3.1C	-	-	-	NA:NA	-	-
DCF20328	A10	14423361	14423597	deletion	236	3.62563e-25	-	-	BraA10g019750.3.1C	-	-	-	AT5G20960:aldehyde oxidase 1	-
DCF29699	A08	7422728	7432183	deletion	9455	4.36256e-25	BraA08g008790.3.1C	-	-	-	AT1G33230:TMPIT-like protein	-	-	-
DCF30768	A08	7729421	7730358	deletion	937	4.60241e-25	BraA08g009160.3.1C	-	-	-	NA:NA	-	-	-
DCF9942	A09	21374119	21378119	deletion	4000	4.88267e-25	BraA09g030430.3.1C	BraA09g030420.3.1C	-	-	NA:NA	AT4G09100:RING/U-box superfamily protein	-	-
ICF38680	A01	20817297	20817297	insertion	2375	5.09595e-25	-	BraA01g031520.3.1C	-	-	-	NA:NA	-	-
ICF23868	A05	20370633	20370633	insertion	798	6.43865e-25	-	BraA05g027930.3.1C	-	-	-	NA:NA	-	-
DCF28744	A04	15456423	15457911	deletion	1488	7.61383e-25	BraA04g021620.3.1C	-	-	-	AT2G28710:C2H2-type zinc finger family protein	-	-	-
DCF40972	A03	13024163	13025115	deletion	952	8.57119e-25	-	BraA03g026560.3.1C	-	-	-	AT5G50460:secE/sec61-gamma protein transport protein	-	-
ICF13483	A03	33142740	33142740	insertion	806	9.60989e-25	BraA03g062950.3.1C	-	-	-	AT1G59720:Tetratricopeptide repeat (TPR)-like superfamily protein	-	-	-
ICF8951	A03	14945320	14945320	insertion	675	1.03118e-24	BraA03g030010.3.1C	BraA03g030020.3.1C	-	-	AT4G00840:DHHC-type zinc finger family protein	AT4G00860:Protein of unknown function (DUF1138)	-	-
DCF13689	A09	37060987	37065757	deletion	4770	1.10955e-24	-	-	BraA09g050910.3.1C	-	-	-	NA:NA	-
DCF18252	A01	8496511	8498342	deletion	1831	1.14396e-24	BraA01g015990.3.1C	BraA01g015980.3.1C	-	-	NA:NA	AT4G25300:2-oxoglutarate (2OG) and Fe(II)-dependent oxygenase superfamily protein	-	-
DCF31552	A08	22875695	22876377	deletion	682	1.15343e-24	BraA08g036060.3.1C	BraA08g036070.3.1C	-	-	AT1G01520:Homeodomain-like superfamily protein	NA:NA	-	-
DCF2697	A02	9064021	9064726	deletion	705	1.47342e-24	-	-	BraA02g017270.3.1C	-	-	-	NA:NA	-
DCF13937	A09	12135109	12135987	deletion	878	1.52243e-24	BraA09g019630.3.1C	-	-	-	AT1G54710:homolog of yeast autophagy 18 (ATG18) H	-	-	-
DCF41012	A03	12154855	12161961	deletion	7106	1.57338e-24	BraA03g024950.3.1C	-	-	-	AT2G28930:protein kinase 1B	-	-	-
DCF16097	A01	15089021	15097729	deletion	8708	1.83198e-24	-	BraA01g025630.3.1C	-	-	-	NA:NA	-	-
DCF21030	A10	2400518	2402928	deletion	2410	1.89171e-24	BraA10g004450.3.1C	-	-	-	AT1G05710:basic helix-loop-helix (bHLH) DNA-binding superfamily protein	-	-	-
DCF35307	A07	14739218	14740428	deletion	1210	2.00403e-24	BraA07g017340.3.1C	-	-	-	AT5G67030:zeaxanthin epoxidase (ZEP) (ABA1)	-	-	-
ICF5800	A10	13549430	13549430	insertion	254	2.15096e-24	BraA10g018250.3.1C	BraA10g018260.3.1C	-	-	NA:NA	AT5G60520:Late embryogenesis abundant (LEA) protein-related	-	-
DCF25275	A06	19564754	19567569	deletion	2815	2.27277e-24	BraA06g029140.3.1C	-	-	-	AT5G64700:nodulin MtN21 /EamA-like transporter family protein	-	-	-
ICF35465	A01	23981667	23981667	insertion	11435	2.42313e-24	BraA01g035900.3.1C	-	-	-	NA:NA	-	-	-
DCF969	A02	20945971	20950001	deletion	4030	2.50909e-24	BraA02g031710.3.1C	BraA02g031720.3.1C	-	-	NA:NA	AT5G43745:Protein of unknown function (DUF1012)	-	-
ICF43463	A09	19946611	19946611	insertion	347	2.62427e-24	BraA09g029670.3.1C	-	-	-	NA:NA	-	-	-
ICF13513	A03	37053878	37053878	insertion	9647	3.74308e-24	BraA03g065980.3.1C	-	-	-	NA:NA	-	-	-
DCF25123	A06	27340645	27341748	deletion	1103	3.95284e-24	-	BraA06g042650.3.1C	-	-	-	NA:NA	-	-
DCF34341	A07	14754129	14755339	deletion	1210	4.22648e-24	BraA07g017360.3.1C	-	-	-	NA:NA	-	-	-
ICF9039	A03	25185283	25185283	insertion	1181	4.35663e-24	BraA03g050100.3.1C	-	-	-	AT4G20890:tubulin beta-9 chain	-	-	-
DCF40388	A03	1263961	1264637	deletion	676	4.48253e-24	-	BraA03g002950.3.1C	-	-	-	AT5G07200:gibberellin 20-oxidase 3	-	-
DCF16426	A01	15697533	15703014	deletion	5481	4.78698e-24	BraA01g026180.3.1C	BraA01g026170.3.1C	BraA01g026170.3.1C	BraA01g026170.3.1C	NA:NA	NA:NA	NA:NA	NA:NA
ICF43800	A09	44099724	44099724	insertion	7810	5.02513e-24	BraA09g065130.3.1C	BraA09g065120.3.1C	-	-	AT1G06040:B-box zinc finger family protein	NA:NA	-	-
DCF25977	A06	3058157	3063403	deletion	5246	5.05305e-24	-	BraA06g005130.3.1C	-	-	-	AT1G07890:ascorbate peroxidase 1	-	-
DCF16717	A01	25028197	25039083	deletion	10886	5.52208e-24	BraA01g037650.3.1C	BraA01g037660.3.1C	-	-	AT3G15355:ubiquitin-conjugating enzyme 25	AT3G15352:cytochrome c oxidase 17	-	-
DCF9546	A09	19290030	19298815	deletion	8785	5.61337e-24	BraA09g028850.3.1C	-	-	-	NA:NA	-	-	-
ICF14766	A03	36563150	36563150	insertion	1421	5.69813e-24	-	-	BraA03g065460.3.1C	-	-	-	NA:NA	-
DCF29015	A04	8858605	8859174	deletion	569	6.71455e-24	BraA04g011940.3.1C	BraA04g011960.3.1C	BraA04g011950.3.1C	BraA04g011950.3.1C	AT5G38130:HXXXD-type acyl-transferase family protein	NA:NA	NA:NA	NA:NA
DCF38325	A03	16295781	16303007	deletion	7226	7.66996e-24	BraA03g033210.3.1C	BraA03g033220.3.1C	BraA03g033210.3.1C	BraA03g033210.3.1C	NA:NA	AT3G06710:FUNCTIONS IN: molecular_function unknown; INVOLVED IN: biological_process unknown; LOCATED IN: endomembrane system; BEST Arabidopsis thaliana protein match is: RING/FYVE/PHD zinc finger superfamily protein (TAIR:AT4G32670.1); Has 15 Blast hits to 15 proteins in 3 species: Archae - 0; Bacteria - 0; Metazoa - 3; Fungi - 0; Plants - 12; Viruses - 0; Other Eukaryotes - 0 (source: NCBI BLink…	NA:NA	NA:NA
DCF18211	A01	18005834	18006060	deletion	226	8.27739e-24	BraA01g028280.3.1C	BraA01g028290.3.1C	-	-	AT1G59840:cofactor assembly of complex C	AT1G59850:ARM repeat superfamily protein	-	-
DCF39642	A03	2209626	2211122	deletion	1496	8.79948e-24	-	BraA03g005260.3.1C	-	-	-	AT5G12050:unknown protein; BEST Arabidopsis thaliana protein match is: unknown protein (TAIR:AT3G13980.1); Has 1807 Blast hits to 1807 proteins in 277 species: Archae - 0; Bacteria - 0; Metazoa - 736; Fungi - 347; Plants - 385; Viruses - 0; Other Eukaryotes - 339 (source: NCBI BLink).	-	-
ICF36589	A01	12584970	12584970	insertion	345	1.02504e-23	BraA01g022530.3.1C	-	-	-	AT3G51160:NAD(P)-binding Rossmann-fold superfamily protein	-	-	-
DCF7399	A05	21055257	21055519	deletion	262	1.06841e-23	BraA05g028890.3.1C	-	-	-	AT3G19130:RNA-binding protein 47B	-	-	-
DCF32236	A08	7833318	7838497	deletion	5179	1.17991e-23	BraA08g009280.3.1C	BraA08g009270.3.1C	BraA08g009280.3.1C	BraA08g009280.3.1C	AT1G32330:heat shock transcription factor A1D	AT1G32330:heat shock transcription factor A1D	AT1G32330:heat shock transcription factor A1D	AT1G32330:heat shock transcription factor A1D
DCF20250	A10	14423356	14423592	deletion	236	1.25592e-23	-	-	BraA10g019750.3.1C	-	-	-	AT5G20960:aldehyde oxidase 1	-
DCF28876	A04	19403861	19413765	deletion	9904	1.29198e-23	-	BraA04g028560.3.1C	-	-	-	AT2G39200:Seven transmembrane MLO family protein	-	-
DCF18629	A01	550048	555106	deletion	5058	1.39623e-23	BraA01g001130.3.1C	-	-	-	AT4G37840:hexokinase-like 3	-	-	-
DCF38678	A03	16295783	16303009	deletion	7226	1.43499e-23	BraA03g033210.3.1C	BraA03g033220.3.1C	BraA03g033210.3.1C	BraA03g033210.3.1C	NA:NA	AT3G06710:FUNCTIONS IN: molecular_function unknown; INVOLVED IN: biological_process unknown; LOCATED IN: endomembrane system; BEST Arabidopsis thaliana protein match is: RING/FYVE/PHD zinc finger superfamily protein (TAIR:AT4G32670.1); Has 15 Blast hits to 15 proteins in 3 species: Archae - 0; Bacteria - 0; Metazoa - 3; Fungi - 0; Plants - 12; Viruses - 0; Other Eukaryotes - 0 (source: NCBI BLink…	NA:NA	NA:NA
DCF36169	A07	9923580	9923833	deletion	253	1.49378e-23	-	BraA07g010190.3.1C	-	-	-	AT3G23170:unknown protein; BEST Arabidopsis thaliana protein match is: unknown protein (TAIR:AT4G14450.1); Has 74 Blast hits to 74 proteins in 6 species: Archae - 0; Bacteria - 0; Metazoa - 0; Fungi - 0; Plants - 74; Viruses - 0; Other Eukaryotes - 0 (source: NCBI BLink).	-	-
DCF24342	A06	25867214	25868661	deletion	1447	1.57671e-23	-	BraA06g039980.3.1C	-	-	-	AT3G25670:Leucine-rich repeat (LRR) family protein	-	-
DCF30250	A08	19367845	19371417	deletion	3572	1.67453e-23	BraA08g027810.3.1C	BraA08g027830.3.1C	BraA08g027820.3.1C	-	NA:NA	NA:NA	AT1G21280:CONTAINS InterPro DOMAIN/s: Retrotransposon gag protein (InterPro:IPR005162); Has 707 Blast hits to 705 proteins in 25 species: Archae - 0; Bacteria - 0; Metazoa - 4; Fungi - 0; Plants - 703; Viruses - 0; Other Eukaryotes - 0 (source: NCBI BLink).	-
ICF19357	A05	20316403	20316403	insertion	1438	1.73259e-23	BraA05g027870.3.1C	BraA05g027860.3.1C	-	-	AT3G20170:ARM repeat superfamily protein	AT3G20180:Copper transport protein family	-	-
DCF32680	A07	14492471	14497572	deletion	5101	1.95487e-23	BraA07g016890.3.1C	BraA07g016890.3.1C	BraA07g016890.3.1C	BraA07g016890.3.1C	NA:NA	NA:NA	NA:NA	NA:NA
ICF8251	A10	13549396	13549396	insertion	261	2.008e-23	BraA10g018250.3.1C	BraA10g018260.3.1C	-	-	NA:NA	AT5G60520:Late embryogenesis abundant (LEA) protein-related	-	-
DCF27556	A04	14826607	14828471	deletion	1864	2.10831e-23	BraA04g020740.3.1C	BraA04g020730.3.1C	-	-	NA:NA	AT2G27250:CLAVATA3	-	-
DCF38449	A03	16062089	16063987	deletion	1898	2.26825e-23	-	BraA03g032730.3.1C	-	-	-	AT3G05900:neurofilament protein-related	-	-
DCF24130	A06	3058161	3063407	deletion	5246	2.29915e-23	-	BraA06g005130.3.1C	-	-	-	AT1G07890:ascorbate peroxidase 1	-	-
DCF17204	A01	8909926	8916685	deletion	6759	2.47332e-23	BraA01g016710.3.1C	BraA01g016700.3.1C	-	-	NA:NA	AT4G26010:Peroxidase superfamily protein	-	-
DCF20183	A10	14042493	14044148	deletion	1655	2.57532e-23	-	BraA10g019050.3.1C	-	-	-	AT5G22390:Protein of unknown function (DUF3049)	-	-
DCF610	A02	3538505	3539868	deletion	1363	2.68845e-23	BraA02g007690.3.1C	-	-	-	NA:NA	-	-	-
DCF16850	A01	2365919	2369907	deletion	3988	2.70729e-23	BraA01g004970.3.1C	-	-	-	AT4G33040:Thioredoxin superfamily protein	-	-	-
DCF41104	A03	33550686	33552735	deletion	2049	3.05746e-23	-	-	BraA03g063210.3.1C	-	-	-	NA:NA	-
DCF27171	A04	20448013	20448238	deletion	225	3.08798e-23	BraA04g030540.3.1C	-	-	-	NA:NA	-	-	-
DCF35722	A07	20622751	20623456	deletion	705	3.42973e-23	BraA07g028200.3.1C	-	-	-	AT1G76790:O-methyltransferase family protein	-	-	-
DCF11478	A09	6068152	6068414	deletion	262	3.52047e-23	BraA09g010780.3.1C	-	-	-	AT2G16120:polyol/monosaccharide transporter 1	-	-	-
ICF32654	A07	28090247	28090247	insertion	320	3.55542e-23	-	BraA07g042450.3.1C	-	-	-	NA:NA	-	-
DCF7746	A05	1192974	1201864	deletion	8890	3.67894e-23	-	BraA05g002070.3.1C	-	-	-	AT2G41210:phosphatidylinositol- 4-phosphate 5-kinase 5	-	-
DCF27090	A04	19425829	19431256	deletion	5427	3.84357e-23	BraA04g028570.3.1C	BraA04g028570.3.1C	BraA04g028570.3.1C	BraA04g028570.3.1C	NA:NA	NA:NA	NA:NA	NA:NA
DCF13138	A09	21374120	21378120	deletion	4000	4.06001e-23	BraA09g030430.3.1C	BraA09g030420.3.1C	-	-	NA:NA	AT4G09100:RING/U-box superfamily protein	-	-
DCF19992	A10	2036566	2037194	deletion	628	4.30614e-23	-	BraA10g003870.3.1C	-	-	-	NA:NA	-	-
DCF41220	A03	24301552	24302867	deletion	1315	4.95873e-23	BraA03g048570.3.1C	BraA03g048580.3.1C	BraA03g048570.3.1C	BraA03g048570.3.1C	NA:NA	AT4G18040:eukaryotic translation initiation factor 4E	NA:NA	NA:NA
ICF33632	A07	23928141	23928141	insertion	733	5.31644e-23	-	-	BraA07g034440.3.1C	-	-	-	NA:NA	-
DCF13409	A09	37060988	37065758	deletion	4770	5.40781e-23	-	-	BraA09g050910.3.1C	-	-	-	NA:NA	-
DCF33349	A07	15089311	15090313	deletion	1002	5.53341e-23	-	BraA07g017970.3.1C	-	-	-	NA:NA	-	-
DCF35978	A07	1410853	1420065	deletion	9212	5.54573e-23	BraA07g001870.3.1C	-	-	-	NA:NA	-	-	-
ICF9019	A03	33081099	33081099	insertion	1473	6.21902e-23	-	BraA03g062900.3.1C	-	-	-	AT1G59820:aminophospholipid ATPase 3	-	-
DCF14722	A09	14715415	14715926	deletion	511	6.33452e-23	-	-	BraA09g022870.3.1C	BraA09g022870.3.1C	-	-	NA:NA	NA:NA
DCF22277	A06	2990647	2996479	deletion	5832	6.84039e-23	BraA06g005020.3.1C	BraA06g005000.3.1C	BraA06g005010.3.1C	BraA06g005010.3.1C	AT1G07730:Disease resistance-responsive (dirigent-like protein) family protein	NA:NA	NA:NA	NA:NA
ICF51181	A08	14715431	14715431	insertion	704	8.87875e-23	BraA08g019040.3.1C	-	-	-	AT4G29100:basic helix-loop-helix (bHLH) DNA-binding superfamily protein	-	-	-
ICF13903	A03	32123341	32123341	insertion	2130	1.02738e-22	-	-	BraA03g061580.3.1C	-	-	-	AT4G35910:Adenine nucleotide alpha hydrolases-like superfamily protein	-
DCF13849	A09	14715416	14715927	deletion	511	1.13445e-22	-	-	BraA09g022870.3.1C	BraA09g022870.3.1C	-	-	NA:NA	NA:NA
DCF5502	A05	19001327	19002390	deletion	1063	1.13672e-22	BraA05g025910.3.1C	-	-	-	NA:NA	-	-	-
ICF49246	A08	7572319	7572319	insertion	806	1.14703e-22	-	BraA08g008960.3.1C	-	-	-	AT1G32361:RING/U-box superfamily protein	-	-
DCF11860	A09	12135108	12135986	deletion	878	1.1765e-22	BraA09g019630.3.1C	-	-	-	AT1G54710:homolog of yeast autophagy 18 (ATG18) H	-	-	-
DCF16973	A01	13179076	13179331	deletion	255	1.2249e-22	-	-	BraA01g023200.3.1C	-	-	-	AT3G50310:mitogen-activated protein kinase kinase kinase 20	-
DCF28441	A04	20448010	20448235	deletion	225	1.2939e-22	BraA04g030540.3.1C	-	-	-	NA:NA	-	-	-
ICF40878	A09	35689128	35689128	insertion	581	1.3159e-22	BraA09g048170.3.1C	-	-	-	AT3G56270:Plant protein of unknown function (DUF827)	-	-	-
DCF10734	A09	11179417	11184226	deletion	4809	1.34848e-22	-	BraA09g018370.3.1C	-	-	-	AT1G59530:basic leucine-zipper 4	-	-
DCF13116	A09	14142899	14147509	deletion	4610	1.55373e-22	BraA09g022150.3.1C	BraA09g022150.3.1C	BraA09g022150.3.1C	BraA09g022150.3.1C	NA:NA	NA:NA	NA:NA	NA:NA
ICF46794	A09	44099725	44099725	insertion	7823	1.57868e-22	BraA09g065130.3.1C	BraA09g065120.3.1C	-	-	AT1G06040:B-box zinc finger family protein	NA:NA	-	-
DCF8977	A09	19303280	19304496	deletion	1216	1.57989e-22	-	-	BraA09g028860.3.1C	-	-	-	NA:NA	-
DCF17842	A01	15493503	15497563	deletion	4060	1.93514e-22	BraA01g025990.3.1C	-	-	-	NA:NA	-	-	-
DCF20174	A10	706090	713986	deletion	7896	1.96127e-22	-	-	BraA10g001320.3.1C	-	-	-	AT1G02610:RING/FYVE/PHD zinc finger superfamily protein	-
DCF38040	A03	11251216	11251800	deletion	584	2.08564e-22	BraA03g023590.3.1C	-	-	-	AT2G44745:WRKY family transcription factor	-	-	-
DCF16704	A01	2365920	2369908	deletion	3988	2.0919e-22	BraA01g004970.3.1C	-	-	-	AT4G33040:Thioredoxin superfamily protein	-	-	-
ICF42457	A09	37646705	37646705	insertion	1521	2.16236e-22	BraA09g052160.3.1C	BraA09g052150.3.1C	-	-	NA:NA	NA:NA	-	-
ICF42147	A09	7081116	7081116	insertion	443	2.1775e-22	BraA09g012460.3.1C	-	-	-	AT2G19780:Leucine-rich repeat (LRR) family protein	-	-	-
DCF28636	A04	17542784	17543046	deletion	262	2.18716e-22	BraA04g024980.3.1C	-	-	-	AT2G33380:Caleosin-related family protein	-	-	-
DCF18381	A01	15872991	15873696	deletion	705	2.26134e-22	BraA01g026340.3.1C	-	-	-	NA:NA	-	-	-
ICF6160	A10	19840259	19840259	insertion	2256	2.2697e-22	-	BraA10g031890.3.1C	-	-	-	NA:NA	-	-
DCF33201	A07	17164699	17165315	deletion	616	2.27919e-22	-	BraA07g021380.3.1C	-	-	-	AT5G41900:alpha/beta-Hydrolases superfamily protein	-	-
DCF32830	A07	14739219	14740429	deletion	1210	2.68529e-22	BraA07g017340.3.1C	-	-	-	AT5G67030:zeaxanthin epoxidase (ZEP) (ABA1)	-	-	-
DCF27469	A04	8858604	8859173	deletion	569	2.97306e-22	BraA04g011940.3.1C	BraA04g011960.3.1C	BraA04g011950.3.1C	BraA04g011950.3.1C	AT5G38130:HXXXD-type acyl-transferase family protein	NA:NA	NA:NA	NA:NA
ICF18133	A04	17604020	17604020	insertion	705	3.01092e-22	BraA04g025130.3.1C	BraA04g025140.3.1C	-	-	AT2G33550:Homeodomain-like superfamily protein	AT2G33580:Protein kinase superfamily protein	-	-
DCF30752	A08	12897281	12899568	deletion	2287	3.03523e-22	BraA08g016090.3.1C	-	-	-	NA:NA	-	-	-
DCF12851	A09	14715417	14715928	deletion	511	3.20482e-22	-	-	BraA09g022870.3.1C	BraA09g022870.3.1C	-	-	NA:NA	NA:NA
DCF16819	A01	2430468	2430730	deletion	262	3.38496e-22	BraA01g005070.3.1C	-	-	-	AT4G32940:gamma vacuolar processing enzyme	-	-	-
ICF11095	A03	35952268	35952268	insertion	1305	3.47386e-22	-	BraA03g064760.3.1C	-	-	-	NA:NA	-	-
DCF41237	A03	12154858	12161964	deletion	7106	3.82354e-22	BraA03g024950.3.1C	-	-	-	AT2G28930:protein kinase 1B	-	-	-
DCF40045	A03	25936222	25936509	deletion	287	3.93344e-22	-	BraA03g051290.3.1C	-	-	-	AT4G22790:MATE efflux family protein	-	-
DCF28791	A04	19567948	19568467	deletion	519	4.24968e-22	BraA04g028840.3.1C	BraA04g028830.3.1C	-	-	AT2G39660:botrytis-induced kinase1	AT2G39580:CONTAINS InterPro DOMAIN/s: Putative zinc-finger domain (InterPro:IPR019607); Has 249 Blast hits to 219 proteins in 85 species: Archae - 0; Bacteria - 144; Metazoa - 29; Fungi - 8; Plants - 50; Viruses - 0; Other Eukaryotes - 18 (source: NCBI BLink).	-	-
DCF31392	A08	12958473	12958769	deletion	296	4.41302e-22	-	BraA08g016180.3.1C	-	-	-	AT4G34670:Ribosomal protein S3Ae	-	-
ICF19164	A04	11750293	11750293	insertion	1536	4.49676e-22	BraA04g016220.3.1C	-	-	-	AT5G40930:translocase of outer membrane 20-4	-	-	-
DCF37399	A03	16459099	16459871	deletion	772	5.099e-22	BraA03g033560.3.1C	BraA03g033570.3.1C	-	-	AT3G07320:O-Glycosyl hydrolases family 17 protein	AT3G07330:Cellulose-synthase-like C6	-	-
ICF11484	A03	32123344	32123344	insertion	2129	5.66924e-22	-	-	BraA03g061580.3.1C	-	-	-	AT4G35910:Adenine nucleotide alpha hydrolases-like superfamily protein	-
DCF25981	A06	27404909	27405602	deletion	693	6.01798e-22	-	BraA06g042820.3.1C	-	-	-	AT5G46840:RNA-binding (RRM/RBD/RNP motifs) family protein	-	-
DCF30854	A08	7422722	7432177	deletion	9455	6.20447e-22	BraA08g008790.3.1C	-	-	-	AT1G33230:TMPIT-like protein	-	-	-
DCF13524	A09	25339921	25340619	deletion	698	6.36384e-22	BraA09g033520.3.1C	BraA09g033530.3.1C	-	-	NA:NA	NA:NA	-	-
DCF15441	A01	13179074	13179330	deletion	256	7.21422e-22	-	-	BraA01g023200.3.1C	-	-	-	AT3G50310:mitogen-activated protein kinase kinase kinase 20	-
DCF12704	A09	19019857	19021063	deletion	1206	7.73262e-22	-	BraA09g028520.3.1C	-	-	-	NA:NA	-	-
ICF13521	A03	1003266	1003266	insertion	3117	8.29166e-22	-	BraA03g002340.3.1C	-	-	-	AT5G05820:Nucleotide-sugar transporter family protein	-	-
DCF34805	A07	1410845	1420057	deletion	9212	8.63829e-22	BraA07g001870.3.1C	-	-	-	NA:NA	-	-	-
ICF46755	A09	34983509	34983509	insertion	681	8.75008e-22	BraA09g047070.3.1C	-	-	-	NA:NA	-	-	-
ICF43268	A09	33401741	33401741	insertion	888	9.21075e-22	-	-	BraA09g044440.3.1C	-	-	-	NA:NA	-
DCF9342	A09	37060984	37065754	deletion	4770	9.38891e-22	-	-	BraA09g050910.3.1C	BraA09g050910.3.1C	-	-	NA:NA	NA:NA
DCF12112	A09	13537509	13538198	deletion	689	9.40226e-22	BraA09g021410.3.1C	BraA09g021400.3.1C	-	-	AT5G44870:Disease resistance protein (TIR-NBS-LRR class) family	NA:NA	-	-
ICF33630	A07	1340509	1340509	insertion	704	1.02869e-21	BraA07g001790.3.1C	-	-	-	NA:NA	-	-	-
ICF14427	A03	4941167	4941167	insertion	1902	1.07342e-21	-	BraA03g011470.3.1C	-	-	-	AT5G59030:copper transporter 1	-	-
ICF34620	A01	26402876	26402876	insertion	359	1.16309e-21	BraA01g039960.3.1C	-	-	-	AT3G12140:Emsy N Terminus (ENT)/ plant Tudor-like domains-containing protein	-	-	-
DCF20112	A10	10923827	10927743	deletion	3916	1.18408e-21	BraA10g013700.3.1C	-	-	-	NA:NA	-	-	-
ICF37499	A01	23683407	23683407	insertion	873	1.28001e-21	BraA01g035440.3.1C	-	-	-	NA:NA	-	-	-
ICF39959	A09	35707624	35707624	insertion	1048	1.3182e-21	BraA09g048220.3.1C	BraA09g048230.3.1C	-	-	AT3G56340:Ribosomal protein S26e family protein	AT3G56350:Iron/manganese superoxide dismutase family protein	-	-
DCF19481	A10	2134939	2141269	deletion	6330	1.3229e-21	BraA10g004000.3.1C	BraA10g004010.3.1C	BraA10g004010.3.1C	BraA10g004010.3.1C	AT1G05300:zinc transporter 5 precursor	AT1G05300:zinc transporter 5 precursor	AT1G05300:zinc transporter 5 precursor	AT1G05300:zinc transporter 5 precursor
DCF12438	A09	160351	161713	deletion	1362	1.40467e-21	BraA09g000370.3.1C	-	-	-	NA:NA	-	-	-
ICF31797	A07	28042912	28042912	insertion	1597	1.47119e-21	-	BraA07g042350.3.1C	-	-	-	AT1G78450:SOUL heme-binding family protein	-	-
DCF4969	A05	21055255	21055509	deletion	254	1.50293e-21	BraA05g028890.3.1C	-	-	-	AT3G19130:RNA-binding protein 47B	-	-	-
DCF39713	A03	25936219	25936506	deletion	287	1.53273e-21	-	BraA03g051290.3.1C	-	-	-	AT4G22790:MATE efflux family protein	-	-
DCF33833	A07	15104263	15104532	deletion	269	1.55286e-21	BraA07g017990.3.1C	-	-	-	AT5G66450:Phosphatidic acid phosphatase (PAP2) family protein	-	-	-
ICF4549	A02	806311	806311	insertion	3076	1.58433e-21	-	BraA02g001630.3.1C	BraA02g001620.3.1C	-	-	AT5G05170:Cellulose synthase family protein	AT5G05690:Cytochrome P450 superfamily protein	-
ICF50585	A08	22027083	22027083	insertion	2230	1.5949e-21	BraA08g033920.3.1C	BraA08g033910.3.1C	-	-	AT1G07615:GTP-binding protein Obg/CgtA	AT1G07620:GTP-binding protein Obg/CgtA	-	-
DCF38151	A03	29965548	29966729	deletion	1181	1.63266e-21	-	-	BraA03g058080.3.1C	-	-	-	AT4G31900:chromatin remodeling factor, putative	-
DCF21850	A06	25867210	25868658	deletion	1448	1.69013e-21	-	BraA06g039980.3.1C	-	-	-	AT3G25670:Leucine-rich repeat (LRR) family protein	-	-
DCF26239	A04	8858606	8859175	deletion	569	1.75195e-21	BraA04g011940.3.1C	BraA04g011960.3.1C	BraA04g011950.3.1C	BraA04g011950.3.1C	AT5G38130:HXXXD-type acyl-transferase family protein	NA:NA	NA:NA	NA:NA
DCF14809	A09	19019856	19021063	deletion	1207	1.76315e-21	-	BraA09g028520.3.1C	-	-	-	NA:NA	-	-
DCF39412	A03	25936223	25936510	deletion	287	1.84958e-21	-	BraA03g051290.3.1C	-	-	-	AT4G22790:MATE efflux family protein	-	-
ICF17937	A04	6296051	6296051	insertion	2000	1.86561e-21	BraA04g009610.3.1C	-	BraA04g009600.3.1C	BraA04g009600.3.1C	NA:NA	-	NA:NA	NA:NA
ICF20164	A05	20316404	20316404	insertion	1437	1.98353e-21	BraA05g027870.3.1C	BraA05g027860.3.1C	-	-	AT3G20170:ARM repeat superfamily protein	AT3G20180:Copper transport protein family	-	-
ICF29002	A06	5823649	5823649	insertion	3484	2.03871e-21	BraA06g010760.3.1C	BraA06g010750.3.1C	-	-	AT1G14580:C2H2-like zinc finger protein	AT1G14570:UBX domain-containing protein	-	-
DCF39571	A03	12684872	12685770	deletion	898	2.0762e-21	BraA03g025880.3.1C	BraA03g025870.3.1C	-	-	NA:NA	AT2G24690:Transcriptional factor B3 family protein	-	-
DCF18609	A01	5252995	5253375	deletion	380	2.14771e-21	BraA01g010150.3.1C	-	-	-	AT4G18700:CBL-interacting protein kinase 12	-	-	-
ICF19180	A04	18377868	18377868	insertion	1467	2.51422e-21	-	BraA04g026730.3.1C	-	-	-	AT2G36050:ovate family protein 15	-	-
DCF19933	A10	16164312	16165368	deletion	1056	2.6384e-21	-	BraA10g023260.3.1C	-	-	-	AT5G16560:Homeodomain-like superfamily protein	-	-
DCF9029	A09	19561902	19567180	deletion	5278	2.66256e-21	BraA09g029220.3.1C	-	BraA09g029220.3.1C	BraA09g029220.3.1C	AT4G09890:Protein of unknown function (DUF3511)	-	AT4G09890:Protein of unknown function (DUF3511)	AT4G09890:Protein of unknown function (DUF3511)
DCF18513	A01	2365921	2369909	deletion	3988	2.67472e-21	BraA01g004970.3.1C	-	-	-	AT4G33040:Thioredoxin superfamily protein	-	-	-
DCF31362	A08	14555101	14560784	deletion	5683	2.69273e-21	BraA08g018730.3.1C	BraA08g018730.3.1C	BraA08g018730.3.1C	BraA08g018730.3.1C	NA:NA	NA:NA	NA:NA	NA:NA
ICF42136	A09	32913555	32913555	insertion	705	2.75942e-21	-	BraA09g043610.3.1C	-	-	-	AT3G51060:Lateral root primordium (LRP) protein-related	-	-
ICF46416	A09	38300977	38300977	insertion	604	3.02057e-21	-	BraA09g053500.3.1C	-	-	-	AT3G63210:Protein of unknown function (DUF581)	-	-
DCF13468	A09	13537511	13538200	deletion	689	3.18966e-21	BraA09g021410.3.1C	BraA09g021400.3.1C	-	-	AT5G44870:Disease resistance protein (TIR-NBS-LRR class) family	NA:NA	-	-
DCF35815	A07	25189021	25189300	deletion	279	3.21425e-21	-	BraA07g036730.3.1C	-	-	-	AT1G71050:Heavy metal transport/detoxification superfamily protein	-	-
DCF36760	A03	8871963	8872219	deletion	256	3.29884e-21	-	BraA03g018850.3.1C	-	-	-	AT2G36190:cell wall invertase 4	-	-
ICF22349	A05	20370635	20370635	insertion	527	3.58102e-21	-	BraA05g027930.3.1C	-	-	-	NA:NA	-	-
DCF32924	A07	14384636	14388907	deletion	4271	3.70233e-21	BraA07g016660.3.1C	BraA07g016650.3.1C	BraA07g016660.3.1C	BraA07g016660.3.1C	NA:NA	AT1G19390:Wall-associated kinase family protein	NA:NA	NA:NA
ICF36689	A01	26609869	26609869	insertion	3729	3.88035e-21	BraA01g040310.3.1C	BraA01g040320.3.1C	-	-	AT3G11630:Thioredoxin superfamily protein	AT3G11600:unknown protein; FUNCTIONS IN: molecular_function unknown; INVOLVED IN: response to karrikin; EXPRESSED IN: 21 plant structures; EXPRESSED DURING: 12 growth stages; BEST Arabidopsis thaliana protein match is: unknown protein (TAIR:AT5G06270.1); Has 171 Blast hits to 171 proteins in 15 species: Archae - 0; Bacteria - 0; Metazoa - 0; Fungi - 0; Plants - 171; Viruses - 0; Other Eukaryotes …	-	-
DCF33432	A07	25647090	25647820	deletion	730	4.12692e-21	-	BraA07g037660.3.1C	-	-	-	NA:NA	-	-
DCF37353	A03	25856809	25859869	deletion	3060	4.31758e-21	-	BraA03g051130.3.1C	-	-	-	AT4G22680:myb domain protein 85	-	-
DCF11921	A09	14142897	14147507	deletion	4610	5.82771e-21	BraA09g022150.3.1C	BraA09g022150.3.1C	BraA09g022150.3.1C	BraA09g022150.3.1C	NA:NA	NA:NA	NA:NA	NA:NA
DCF2571	A02	4405553	4406919	deletion	1366	5.87541e-21	-	BraA02g009460.3.1C	-	-	-	NA:NA	-	-
DCF30120	A08	4099931	4108843	deletion	8912	7.66608e-21	BraA08g005510.3.1C	-	-	-	NA:NA	-	-	-
DCF34952	A07	509880	514688	deletion	4808	8.21461e-21	BraA07g000680.3.1C	-	BraA07g000680.3.1C	BraA07g000680.3.1C	NA:NA	-	NA:NA	NA:NA
DCF22856	A06	6037147	6039459	deletion	2312	8.35201e-21	BraA06g011180.3.1C	-	-	-	AT1G15050:indole-3-acetic acid inducible 34	-	-	-
ICF178	A02	806299	806299	insertion	3078	8.875e-21	-	BraA02g001630.3.1C	BraA02g001620.3.1C	-	-	AT5G05170:Cellulose synthase family protein	AT5G05690:Cytochrome P450 superfamily protein	-
DCF14907	A09	38809844	38810234	deletion	390	9.19534e-21	-	BraA09g054490.3.1C	BraA09g054490.3.1C	-	-	AT2G24830:zinc finger (CCCH-type) family protein / D111/G-patch domain-containing protein	AT2G24830:zinc finger (CCCH-type) family protein / D111/G-patch domain-containing protein	-
DCF704	A02	2812041	2812303	deletion	262	9.46584e-21	BraA02g006030.3.1C	BraA02g006040.3.1C	-	-	AT5G15190:unknown protein; FUNCTIONS IN: molecular_function unknown; INVOLVED IN: biological_process unknown; LOCATED IN: chloroplast; EXPRESSED IN: 17 plant structures; EXPRESSED DURING: LP.04 four leaves visible, 4 anthesis, petal differentiation and expansion stage, E expanded cotyledon stage, D bilateral stage; Has 7 Blast hits to 7 proteins in 3 species: Archae - 0; Bacteria - 0; Metazoa - 0…	AT5G15200:Ribosomal protein S4	-	-
ICF44111	A09	37208127	37208127	insertion	1049	9.76534e-21	BraA09g051210.3.1C	BraA09g051220.3.1C	-	-	NA:NA	NA:NA	-	-
ICF28517	A06	6494229	6494229	insertion	183	1.06795e-20	BraA06g012110.3.1C	BraA06g012100.3.1C	-	-	AT1G16060:ARIA-interacting double AP2 domain protein	AT1G16040:FUNCTIONS IN: molecular_function unknown; INVOLVED IN: GPI anchor biosynthetic process; LOCATED IN: integral to membrane, endoplasmic reticulum membrane; EXPRESSED IN: 24 plant structures; EXPRESSED DURING: 13 growth stages; CONTAINS InterPro DOMAIN/s: GPI biosynthesis protein Pig-F (InterPro:IPR009580); Has 280 Blast hits to 280 proteins in 133 species: Archae - 0; Bacteria - 0; Metazo…	-	-
ICF5375	A02	13689422	13689422	insertion	1890	1.08147e-20	-	-	BraA02g024020.3.1C	-	-	-	NA:NA	-
DCF13161	A09	19365995	19370859	deletion	4864	1.19106e-20	BraA09g028930.3.1C	BraA09g028950.3.1C	BraA09g028940.3.1C	-	NA:NA	AT4G10510:Subtilase family protein	AT4G10110:RNA-binding (RRM/RBD/RNP motifs) family protein	-
DCF12437	A09	160351	161675	deletion	1324	1.24193e-20	BraA09g000370.3.1C	-	-	-	NA:NA	-	-	-
DCF17111	A01	6579902	6580260	deletion	358	1.26466e-20	-	-	BraA01g012510.3.1C	-	-	-	AT4G21900:proteinaceous RNase P 3	-
ICF51275	A08	7572320	7572320	insertion	806	1.32337e-20	-	BraA08g008960.3.1C	-	-	-	AT1G32361:RING/U-box superfamily protein	-	-
ICF47753	A08	13881212	13881212	insertion	5845	1.3619e-20	BraA08g017540.3.1C	-	-	-	AT4G32330:TPX2 (targeting protein for Xklp2) protein family	-	-	-
DCF39308	A03	29965545	29966726	deletion	1181	1.49673e-20	-	-	BraA03g058080.3.1C	-	-	-	AT4G31900:chromatin remodeling factor, putative	-
DCF40946	A03	6622114	6623426	deletion	1312	1.50392e-20	BraA03g014870.3.1C	-	BraA03g014860.3.1C	BraA03g014860.3.1C	AT5G52660:Homeodomain-like superfamily protein	-	AT5G52670:Copper transport protein family	AT5G52670:Copper transport protein family
DCF6599	A05	4584326	4591364	deletion	7038	1.51169e-20	-	BraA05g008720.3.1C	-	-	-	AT2G36440:unknown protein; Has 3 Blast hits to 3 proteins in 2 species: Archae - 0; Bacteria - 0; Metazoa - 0; Fungi - 0; Plants - 3; Viruses - 0; Other Eukaryotes - 0 (source: NCBI BLink).	-	-
DCF35774	A07	509877	514685	deletion	4808	1.53579e-20	BraA07g000680.3.1C	-	BraA07g000680.3.1C	BraA07g000680.3.1C	NA:NA	-	NA:NA	NA:NA
DCF41216	A03	283271	288514	deletion	5243	1.84022e-20	BraA03g000760.3.1C	BraA03g000780.3.1C	BraA03g000770.3.1C	BraA03g000770.3.1C	AT5G02380:metallothionein 2B	AT5G02390:Protein of unknown function (DUF3741)	NA:NA	NA:NA
DCF20212	A10	18498301	18499173	deletion	872	1.91951e-20	-	-	BraA10g028710.3.1C	-	-	-	AT5G06900:cytochrome P450, family 93, subfamily D, polypeptide 1	-
DCF27624	A04	19567953	19568472	deletion	519	2.06408e-20	BraA04g028840.3.1C	BraA04g028830.3.1C	-	-	AT2G39660:botrytis-induced kinase1	AT2G39580:CONTAINS InterPro DOMAIN/s: Putative zinc-finger domain (InterPro:IPR019607); Has 249 Blast hits to 219 proteins in 85 species: Archae - 0; Bacteria - 144; Metazoa - 29; Fungi - 8; Plants - 50; Viruses - 0; Other Eukaryotes - 18 (source: NCBI BLink).	-	-
ICF41154	A09	12113377	12113377	insertion	2279	2.13712e-20	-	-	BraA09g019610.3.1C	-	-	-	NA:NA	-
DCF10122	A09	36077932	36082055	deletion	4123	2.2457e-20	-	BraA09g049000.3.1C	-	-	-	NA:NA	-	-
DCF25341	A06	4781349	4787018	deletion	5669	2.27532e-20	BraA06g008770.3.1C	BraA06g008770.3.1C	BraA06g008770.3.1C	BraA06g008770.3.1C	NA:NA	NA:NA	NA:NA	NA:NA
DCF39585	A03	28283574	28285857	deletion	2283	2.29297e-20	BraA03g055540.3.1C	BraA03g055530.3.1C	-	-	AT4G28485:DUF679 domain membrane protein 7	AT4G28480:DNAJ heat shock family protein	-	-
DCF10123	A09	12124347	12125475	deletion	1128	2.37052e-20	-	-	BraA09g019620.3.1C	-	-	-	AT1G54730:Major facilitator superfamily protein	-
DCF20766	A10	9511	9768	deletion	257	2.42923e-20	-	BraA10g000040.3.1C	-	-	-	AT1G02150:Tetratricopeptide repeat (TPR)-like superfamily protein	-	-
DCF38308	A03	28283572	28285855	deletion	2283	2.45553e-20	BraA03g055540.3.1C	BraA03g055530.3.1C	-	-	AT4G28485:DUF679 domain membrane protein 7	AT4G28480:DNAJ heat shock family protein	-	-
ICF28482	A06	22697876	22697876	insertion	2076	2.45918e-20	BraA06g034240.3.1C	-	-	-	AT5G26160:unknown protein; BEST Arabidopsis thaliana protein match is: unknown protein (TAIR:AT5G20610.1); Has 197 Blast hits to 158 proteins in 44 species: Archae - 0; Bacteria - 14; Metazoa - 28; Fungi - 15; Plants - 117; Viruses - 2; Other Eukaryotes - 21 (source: NCBI BLink).	-	-	-
DCF8654	A05	1192976	1201866	deletion	8890	2.487e-20	-	BraA05g002070.3.1C	-	-	-	AT2G41210:phosphatidylinositol- 4-phosphate 5-kinase 5	-	-
DCF10667	A09	12629207	12629616	deletion	409	2.71967e-20	-	BraA09g020290.3.1C	-	-	-	AT5G43190:Galactose oxidase/kelch repeat superfamily protein	-	-
DCF20255	A10	13579624	13579994	deletion	370	2.7309e-20	BraA10g018330.3.1C	BraA10g018310.3.1C	BraA10g018320.3.1C	-	AT5G60600:4-hydroxy-3-methylbut-2-enyl diphosphate synthase	AT5G60580:RING/U-box superfamily protein	AT5G60590:DHBP synthase RibB-like alpha/beta domain	-
DCF16581	A01	4242272	4246889	deletion	4617	3.03705e-20	BraA01g008510.3.1C	BraA01g008520.3.1C	-	-	AT4G28850:xyloglucan endotransglucosylase/hydrolase 26	AT4G28840:unknown protein; FUNCTIONS IN: molecular_function unknown; INVOLVED IN: biological_process unknown; LOCATED IN: chloroplast; BEST Arabidopsis thaliana protein match is: unknown protein (TAIR:AT2G20080.1); Has 71 Blast hits to 69 proteins in 15 species: Archae - 0; Bacteria - 0; Metazoa - 2; Fungi - 0; Plants - 67; Viruses - 0; Other Eukaryotes - 2 (source: NCBI BLink).	-	-
DCF17041	A01	14170910	14177636	deletion	6726	3.09296e-20	BraA01g024460.3.1C	BraA01g024470.3.1C	BraA01g024460.3.1C	BraA01g024460.3.1C	NA:NA	AT3G48500:Nucleic acid-binding, OB-fold-like protein	NA:NA	NA:NA
DCF24100	A06	17240860	17241865	deletion	1005	3.09517e-20	-	BraA06g025590.3.1C	-	-	-	AT3G48820:Glycosyltransferase family 29 (sialyltransferase) family protein	-	-
ICF40123	A09	17647753	17647753	insertion	4835	3.15003e-20	-	BraA09g026790.3.1C	-	-	-	AT4G12570:ubiquitin protein ligase 5	-	-
DCF35229	A07	9923579	9923832	deletion	253	3.18324e-20	-	BraA07g010190.3.1C	-	-	-	AT3G23170:unknown protein; BEST Arabidopsis thaliana protein match is: unknown protein (TAIR:AT4G14450.1); Has 74 Blast hits to 74 proteins in 6 species: Archae - 0; Bacteria - 0; Metazoa - 0; Fungi - 0; Plants - 74; Viruses - 0; Other Eukaryotes - 0 (source: NCBI BLink).	-	-
DCF33524	A07	14492477	14497578	deletion	5101	3.57076e-20	BraA07g016890.3.1C	BraA07g016890.3.1C	BraA07g016890.3.1C	BraA07g016890.3.1C	NA:NA	NA:NA	NA:NA	NA:NA
DCF14592	A09	25339920	25340618	deletion	698	3.72387e-20	BraA09g033520.3.1C	BraA09g033530.3.1C	-	-	NA:NA	NA:NA	-	-
ICF32624	A07	1340512	1340512	insertion	706	3.96179e-20	BraA07g001790.3.1C	-	-	-	NA:NA	-	-	-
DCF21801	A06	7578204	7578452	deletion	248	4.02827e-20	BraA06g014510.3.1C	-	-	-	AT1G18690:Galactosyl transferase GMA12/MNN10 family protein	-	-	-
DCF20477	A10	15143223	15143880	deletion	657	4.10345e-20	-	BraA10g021140.3.1C	-	-	-	NA:NA	-	-
ICF28260	A06	5823646	5823646	insertion	3491	4.14184e-20	BraA06g010760.3.1C	BraA06g010750.3.1C	-	-	AT1G14580:C2H2-like zinc finger protein	AT1G14570:UBX domain-containing protein	-	-
DCF31083	A08	4099930	4108842	deletion	8912	4.40997e-20	BraA08g005510.3.1C	-	-	-	NA:NA	-	-	-
ICF33436	A07	21719843	21719843	insertion	394	4.44176e-20	-	BraA07g030350.3.1C	-	-	-	AT1G71820:SEC6	-	-
DCF34620	A07	25647089	25647819	deletion	730	4.63777e-20	-	BraA07g037660.3.1C	-	-	-	NA:NA	-	-
DCF28722	A04	14826608	14828472	deletion	1864	4.74424e-20	BraA04g020740.3.1C	BraA04g020730.3.1C	-	-	NA:NA	AT2G27250:CLAVATA3	-	-
DCF26517	A04	1966939	1967952	deletion	1013	5.15735e-20	BraA04g003440.3.1C	BraA04g003430.3.1C	-	-	AT3G57610:adenylosuccinate synthase	NA:NA	-	-
DCF3449	A02	5700334	5701885	deletion	1551	6.01977e-20	-	BraA02g011990.3.1C	-	-	-	NA:NA	-	-
ICF3711	A02	12761659	12761659	insertion	2327	6.07167e-20	-	BraA02g022520.3.1C	-	-	-	AT1G73650:Protein of unknown function (DUF1295)	-	-
DCF37841	A03	8949816	8953455	deletion	3639	6.26052e-20	-	BraA03g018980.3.1C	-	-	-	NA:NA	-	-
ICF35511	A01	4359273	4359273	insertion	1077	6.3646e-20	-	BraA01g008690.3.1C	-	-	-	AT4G28703:RmlC-like cupins superfamily protein	-	-
ICF39045	A01	26402878	26402878	insertion	359	6.5479e-20	BraA01g039960.3.1C	-	-	-	AT3G12140:Emsy N Terminus (ENT)/ plant Tudor-like domains-containing protein	-	-	-
DCF8247	A05	21426219	21429455	deletion	3236	7.0281e-20	BraA05g029570.3.1C	-	BraA05g029570.3.1C	BraA05g029570.3.1C	AT3G18520:histone deacetylase 15	-	AT3G18520:histone deacetylase 15	AT3G18520:histone deacetylase 15
DCF15374	A01	8876556	8876794	deletion	238	7.1597e-20	BraA01g016670.3.1C	-	-	-	NA:NA	-	-	-
ICF11917	A03	4941166	4941166	insertion	1872	7.3818e-20	-	BraA03g011470.3.1C	-	-	-	AT5G59030:copper transporter 1	-	-
ICF33740	A07	24357027	24357027	insertion	622	7.49116e-20	BraA07g035100.3.1C	-	-	-	AT1G69310:WRKY DNA-binding protein 57	-	-	-
DCF23630	A06	2240157	2241006	deletion	849	7.99263e-20	-	BraA06g003770.3.1C	-	-	-	NA:NA	-	-
ICF20903	A05	13255129	13255129	insertion	972	8.49045e-20	BraA05g020760.3.1C	-	-	-	AT1G48260:CBL-interacting protein kinase 17	-	-	-
ICF43636	A09	44089022	44089022	insertion	408	8.55852e-20	-	-	BraA09g065110.3.1C	-	-	-	NA:NA	-
ICF10605	A03	21206773	21206773	insertion	250	9.58036e-20	-	BraA03g042750.3.1C	-	-	-	AT2G12462:BEST Arabidopsis thaliana protein match is: Sterile alpha motif (SAM) domain-containing protein (TAIR:AT1G15760.1); Has 35333 Blast hits to 34131 proteins in 2444 species: Archae - 798; Bacteria - 22429; Metazoa - 974; Fungi - 991; Plants - 531; Viruses - 0; Other Eukaryotes - 9610 (source: NCBI BLink).	-	-
DCF24139	A06	14049263	14051417	deletion	2154	1.0099e-19	BraA06g022950.3.1C	-	-	-	NA:NA	-	-	-
DCF38301	A03	8871966	8872222	deletion	256	1.11047e-19	-	BraA03g018850.3.1C	-	-	-	AT2G36190:cell wall invertase 4	-	-
ICF6863	A10	10547551	10547551	insertion	262	1.13531e-19	BraA10g013080.3.1C	-	-	-	AT5G54730:homolog of yeast autophagy 18 (ATG18) F	-	-	-
DCF21465	A10	16164310	16165366	deletion	1056	1.15605e-19	-	BraA10g023260.3.1C	-	-	-	AT5G16560:Homeodomain-like superfamily protein	-	-
DCF30433	A08	466337	467861	deletion	1524	1.16698e-19	BraA08g000690.3.1C	BraA08g000700.3.1C	-	-	AT1G55460:DNA/RNA-binding protein Kin17, conserved region	NA:NA	-	-
DCF21000	A10	16164315	16165370	deletion	1055	1.43668e-19	-	BraA10g023260.3.1C	-	-	-	AT5G16560:Homeodomain-like superfamily protein	-	-
DCF10336	A09	36077934	36082057	deletion	4123	1.57464e-19	-	BraA09g049000.3.1C	-	-	-	NA:NA	-	-
ICF34874	A01	5847451	5847451	insertion	1391	1.58785e-19	BraA01g011110.3.1C	BraA01g011130.3.1C	BraA01g011120.3.1C	-	AT4G20020:unknown protein; BEST Arabidopsis thaliana protein match is: unknown protein (TAIR:AT5G44780.1); Has 35333 Blast hits to 34131 proteins in 2444 species: Archae - 798; Bacteria - 22429; Metazoa - 974; Fungi - 991; Plants - 531; Viruses - 0; Other Eukaryotes - 9610 (source: NCBI BLink).	AT4G20040:Pectin lyase-like superfamily protein	AT4G20030:RNA-binding (RRM/RBD/RNP motifs) family protein	-
DCF24426	A06	7578203	7578451	deletion	248	1.63109e-19	BraA06g014510.3.1C	-	-	-	AT1G18690:Galactosyl transferase GMA12/MNN10 family protein	-	-	-
DCF40393	A03	11251211	11251795	deletion	584	1.65009e-19	BraA03g023590.3.1C	-	-	-	AT2G44745:WRKY family transcription factor	-	-	-
DCF19304	A10	17043514	17044281	deletion	767	1.6593e-19	BraA10g025320.3.1C	BraA10g025330.3.1C	-	-	AT5G13580:ABC-2 type transporter family protein	AT5G13570:decapping 2	-	-
DCF18509	A01	18149545	18151016	deletion	1471	1.66103e-19	-	BraA01g028430.3.1C	-	-	-	NA:NA	-	-
ICF5771	A10	10235589	10235589	insertion	7819	1.66853e-19	BraA10g012640.3.1C	-	-	-	AT5G54250:cyclic nucleotide-gated cation channel 4	-	-	-
DCF11485	A09	19599264	19608022	deletion	8758	1.71968e-19	BraA09g029260.3.1C	BraA09g029250.3.1C	BraA09g029260.3.1C	BraA09g029260.3.1C	NA:NA	NA:NA	NA:NA	NA:NA
DCF26583	A04	21638832	21639777	deletion	945	1.72403e-19	-	BraA04g033100.3.1C	-	-	-	AT2G46590:Dof-type zinc finger DNA-binding family protein	-	-
ICF42798	A09	39818805	39818805	insertion	1907	1.76623e-19	-	BraA09g056070.3.1C	-	-	-	AT2G22120:RING/FYVE/PHD zinc finger superfamily protein	-	-
ICF45227	A09	4680895	4680895	insertion	1413	1.79998e-19	BraA09g008310.3.1C	BraA09g008300.3.1C	-	-	AT5G64270:splicing factor, putative	AT5G64220:Calmodulin-binding transcription activator protein with CG-1 and Ankyrin domains	-	-
DCF173	A02	291793	297072	deletion	5279	1.80337e-19	BraA02g000490.3.1C	-	-	-	AT5G01950:Leucine-rich repeat protein kinase family protein	-	-	-
DCF19490	A10	706084	713980	deletion	7896	1.85977e-19	-	-	BraA10g001320.3.1C	-	-	-	AT1G02610:RING/FYVE/PHD zinc finger superfamily protein	-
DCF39686	A03	25848833	25851892	deletion	3059	1.91264e-19	BraA03g051110.3.1C	-	-	-	AT4G22620:SAUR-like auxin-responsive protein family	-	-	-
DCF16116	A01	14937337	14942030	deletion	4693	1.92061e-19	BraA01g025430.3.1C	-	-	-	AT3G46580:methyl-CPG-binding domain protein 5	-	-	-
ICF35689	A01	4734642	4734642	insertion	858	2.16972e-19	-	BraA01g009310.3.1C	-	-	-	AT4G17810:C2H2 and C2HC zinc fingers superfamily protein	-	-
DCF6292	A05	23297682	23305570	deletion	7888	2.29642e-19	BraA05g032840.3.1C	-	-	-	AT3G15095:unknown protein; FUNCTIONS IN: molecular_function unknown; INVOLVED IN: biological_process unknown; EXPRESSED IN: 22 plant structures; EXPRESSED DURING: 13 growth stages; Has 30201 Blast hits to 17322 proteins in 780 species: Archae - 12; Bacteria - 1396; Metazoa - 17338; Fungi - 3422; Plants - 5037; Viruses - 0; Other Eukaryotes - 2996 (source: NCBI BLink).	-	-	-
ICF22033	A05	5066913	5066913	insertion	1360	2.36743e-19	BraA05g009460.3.1C	BraA05g009450.3.1C	-	-	AT2G35680:Phosphotyrosine protein phosphatases superfamily protein	NA:NA	-	-
DCF18335	A01	16208979	16209689	deletion	710	2.39347e-19	BraA01g026440.3.1C	-	-	-	NA:NA	-	-	-
DCF2259	A02	2812045	2812308	deletion	263	2.68546e-19	BraA02g006030.3.1C	BraA02g006040.3.1C	-	-	AT5G15190:unknown protein; FUNCTIONS IN: molecular_function unknown; INVOLVED IN: biological_process unknown; LOCATED IN: chloroplast; EXPRESSED IN: 17 plant structures; EXPRESSED DURING: LP.04 four leaves visible, 4 anthesis, petal differentiation and expansion stage, E expanded cotyledon stage, D bilateral stage; Has 7 Blast hits to 7 proteins in 3 species: Archae - 0; Bacteria - 0; Metazoa - 0…	AT5G15200:Ribosomal protein S4	-	-
ICF40614	A09	9953278	9953278	insertion	1422	2.91315e-19	-	-	BraA09g016690.3.1C	-	-	-	AT1G61730:DNA-binding storekeeper protein-related transcriptional regulator	-
ICF7412	A10	14581325	14581325	insertion	2509	2.95034e-19	-	BraA10g020000.3.1C	-	-	-	AT5G20690:Leucine-rich repeat protein kinase family protein	-	-
ICF23911	A05	10881313	10881313	insertion	3201	3.13731e-19	-	BraA05g018250.3.1C	-	-	-	AT1G52140:unknown protein; BEST Arabidopsis thaliana protein match is: unknown protein (TAIR:AT3G16330.1); Has 114 Blast hits to 114 proteins in 15 species: Archae - 0; Bacteria - 0; Metazoa - 0; Fungi - 0; Plants - 114; Viruses - 0; Other Eukaryotes - 0 (source: NCBI BLink).	-	-
DCF24812	A06	6037146	6039458	deletion	2312	3.17891e-19	BraA06g011180.3.1C	-	-	-	AT1G15050:indole-3-acetic acid inducible 34	-	-	-
DCF22043	A06	2240158	2241007	deletion	849	3.70355e-19	-	BraA06g003770.3.1C	-	-	-	NA:NA	-	-
DCF41886	A03	1263963	1264639	deletion	676	3.83704e-19	-	BraA03g002950.3.1C	-	-	-	AT5G07200:gibberellin 20-oxidase 3	-	-
ICF40076	A09	17835813	17835813	insertion	280	4.1448e-19	BraA09g026980.3.1C	-	-	-	AT4G12300:cytochrome P450, family 706, subfamily A, polypeptide 4	-	-	-
DCF34483	A07	24278066	24278774	deletion	708	4.46084e-19	-	-	BraA07g034990.3.1C	-	-	-	AT1G69120:K-box region and MADS-box transcription factor family protein	-
ICF9933	A03	36640229	36640229	insertion	809	4.58958e-19	-	-	BraA03g065500.3.1C	BraA03g065500.3.1C	-	-	NA:NA	NA:NA
ICF17111	A04	11152456	11152456	insertion	217	4.60932e-19	-	BraA04g015250.3.1C	-	-	-	AT5G41730:Protein kinase family protein	-	-
DCF32298	A08	12000429	12005271	deletion	4842	4.64102e-19	BraA08g014740.3.1C	-	-	-	AT4G21215:unknown protein; Has 35333 Blast hits to 34131 proteins in 2444 species: Archae - 798; Bacteria - 22429; Metazoa - 974; Fungi - 991; Plants - 531; Viruses - 0; Other Eukaryotes - 9610 (source: NCBI BLink).	-	-	-
ICF12368	A03	34091778	34091778	insertion	7887	5.48084e-19	-	BraA03g063460.3.1C	-	-	-	NA:NA	-	-
DCF16432	A01	8733398	8733616	deletion	218	5.51911e-19	BraA01g016450.3.1C	-	-	-	AT4G25780:CAP (Cysteine-rich secretory proteins, Antigen 5, and Pathogenesis-related 1 protein) superfamily protein	-	-	-
DCF16551	A01	4819372	4821655	deletion	2283	5.55192e-19	-	BraA01g009450.3.1C	-	-	-	AT4G18250:receptor serine/threonine kinase, putative	-	-
DCF14195	A09	24387675	24395472	deletion	7797	5.80363e-19	BraA09g032400.3.1C	-	-	-	NA:NA	-	-	-
DCF5675	A05	24554727	24556085	deletion	1358	5.88952e-19	-	BraA05g035300.3.1C	-	-	-	AT3G12660:FASCICLIN-like arabinogalactan protein 14 precursor	-	-
DCF30498	A08	12000427	12005269	deletion	4842	6.03759e-19	BraA08g014740.3.1C	-	-	-	AT4G21215:unknown protein; Has 35333 Blast hits to 34131 proteins in 2444 species: Archae - 798; Bacteria - 22429; Metazoa - 974; Fungi - 991; Plants - 531; Viruses - 0; Other Eukaryotes - 9610 (source: NCBI BLink).	-	-	-
DCF35529	A07	26743737	26743985	deletion	248	6.44396e-19	BraA07g039940.3.1C	-	-	-	AT1G75450:cytokinin oxidase 5	-	-	-
ICF3917	A02	5751033	5751033	insertion	1278	6.45638e-19	BraA02g012120.3.1C	-	-	-	AT5G58010:LJRHL1-like 3	-	-	-
ICF49573	A08	4705397	4705397	insertion	4435	6.92508e-19	BraA08g006100.3.1C	-	-	-	AT1G44170:aldehyde dehydrogenase 3H1	-	-	-
DCF21829	A06	2933059	2933316	deletion	257	7.01887e-19	BraA06g004880.3.1C	-	-	-	NA:NA	-	-	-
DCF39853	A03	13024162	13025116	deletion	954	7.06979e-19	-	BraA03g026560.3.1C	-	-	-	AT5G50460:secE/sec61-gamma protein transport protein	-	-
ICF13822	A03	26133838	26133838	insertion	706	7.4963e-19	-	-	BraA03g051590.3.1C	-	-	-	AT4G23120:Bromo-adjacent homology (BAH) domain-containing protein	-
DCF35104	A07	15089313	15090320	deletion	1007	8.3545e-19	-	BraA07g017970.3.1C	-	-	-	NA:NA	-	-
DCF20584	A10	13579628	13579998	deletion	370	8.44008e-19	BraA10g018330.3.1C	BraA10g018310.3.1C	BraA10g018320.3.1C	-	AT5G60600:4-hydroxy-3-methylbut-2-enyl diphosphate synthase	AT5G60580:RING/U-box superfamily protein	AT5G60590:DHBP synthase RibB-like alpha/beta domain	-
ICF42332	A09	24229617	24229617	insertion	1576	8.68857e-19	-	BraA09g032160.3.1C	BraA09g032170.3.1C	BraA09g032170.3.1C	-	NA:NA	NA:NA	NA:NA
DCF10871	A09	36497310	36498617	deletion	1307	8.90984e-19	BraA09g049770.3.1C	BraA09g049760.3.1C	-	-	AT3G58030:RING/U-box superfamily protein	AT3G58020:Chaperone DnaJ-domain superfamily protein	-	-
DCF17535	A01	28723474	28724092	deletion	618	9.05283e-19	-	BraA01g044110.3.1C	-	-	-	NA:NA	-	-
DCF11053	A09	18286	18457	deletion	171	9.11056e-19	-	-	BraA09g000040.3.1C	-	-	-	NA:NA	-
DCF3164	A02	8036045	8036270	deletion	225	9.23953e-19	BraA02g015720.3.1C	-	-	-	NA:NA	-	-	-
DCF15027	A09	37109490	37114285	deletion	4795	9.54198e-19	BraA09g051010.3.1C	-	-	-	AT3G59960:histone-lysine N-methyltransferase ASHH4	-	-	-
DCF28403	A04	20435777	20441080	deletion	5303	9.5813e-19	-	-	BraA04g030520.3.1C	-	-	-	AT2G42250:cytochrome P450, family 712, subfamily A, polypeptide 1	-
DCF37184	A03	8949815	8953454	deletion	3639	9.86433e-19	-	BraA03g018980.3.1C	-	-	-	NA:NA	-	-
DCF10551	A09	18285	18456	deletion	171	1.00078e-18	-	-	BraA09g000040.3.1C	-	-	-	NA:NA	-
DCF20814	A10	9514	9770	deletion	256	1.04784e-18	-	BraA10g000040.3.1C	-	-	-	AT1G02150:Tetratricopeptide repeat (TPR)-like superfamily protein	-	-
DCF34570	A07	14492475	14497576	deletion	5101	1.04902e-18	BraA07g016890.3.1C	BraA07g016890.3.1C	BraA07g016890.3.1C	BraA07g016890.3.1C	NA:NA	NA:NA	NA:NA	NA:NA
ICF42764	A09	26965374	26965374	insertion	3728	1.06173e-18	BraA09g035290.3.1C	-	-	-	AT1G30660:nucleic acid binding;nucleic acid binding	-	-	-
DCF36924	A03	9216636	9219185	deletion	2549	1.10937e-18	BraA03g019450.3.1C	-	-	-	AT2G37380:unknown protein; BEST Arabidopsis thaliana protein match is: unknown protein (TAIR:AT2G39370.1); Has 1284 Blast hits to 422 proteins in 114 species: Archae - 0; Bacteria - 90; Metazoa - 125; Fungi - 151; Plants - 136; Viruses - 0; Other Eukaryotes - 782 (source: NCBI BLink).	-	-	-
DCF8296	A05	24993842	24998577	deletion	4735	1.12963e-18	BraA05g036340.3.1C	-	-	-	AT3G11420:Protein of unknown function (DUF604)	-	-	-
DCF19254	A10	706083	713979	deletion	7896	1.14032e-18	-	-	BraA10g001320.3.1C	-	-	-	AT1G02610:RING/FYVE/PHD zinc finger superfamily protein	-
DCF5118	A05	24993841	24998576	deletion	4735	1.14969e-18	BraA05g036340.3.1C	-	-	-	AT3G11420:Protein of unknown function (DUF604)	-	-	-
DCF31031	A08	12897288	12899574	deletion	2286	1.14986e-18	BraA08g016090.3.1C	-	-	-	NA:NA	-	-	-
DCF10357	A09	41872823	41873280	deletion	457	1.17003e-18	BraA09g060370.3.1C	-	-	-	NA:NA	-	-	-
ICF4593	A02	8567929	8567929	insertion	4821	1.22717e-18	BraA02g016450.3.1C	-	-	-	AT5G50830:unknown protein; Has 4750 Blast hits to 3160 proteins in 341 species: Archae - 14; Bacteria - 239; Metazoa - 1329; Fungi - 394; Plants - 197; Viruses - 79; Other Eukaryotes - 2498 (source: NCBI BLink).	-	-	-
DCF39218	A03	1154791	1159855	deletion	5064	1.29964e-18	BraA03g002720.3.1C	-	-	-	NA:NA	-	-	-
DCF4169	A02	7971724	7972427	deletion	703	1.33186e-18	BraA02g015590.3.1C	-	-	-	AT5G52520:Class II aaRS and biotin synthetases superfamily protein	-	-	-
DCF28947	A04	1966938	1967951	deletion	1013	1.35188e-18	BraA04g003440.3.1C	BraA04g003430.3.1C	-	-	AT3G57610:adenylosuccinate synthase	NA:NA	-	-
DCF18482	A01	16208986	16209693	deletion	707	1.47304e-18	BraA01g026440.3.1C	-	-	-	NA:NA	-	-	-
ICF18812	A04	20006493	20006493	insertion	1058	1.49926e-18	-	BraA04g029670.3.1C	-	-	-	AT2G40475:unknown protein; BEST Arabidopsis thaliana protein match is: unknown protein (TAIR:AT3G56260.2); Has 477 Blast hits to 219 proteins in 41 species: Archae - 0; Bacteria - 4; Metazoa - 91; Fungi - 61; Plants - 144; Viruses - 0; Other Eukaryotes - 177 (source: NCBI BLink).	-	-
DCF26692	A04	14085578	14090047	deletion	4469	1.59875e-18	-	BraA04g019650.3.1C	BraA04g019650.3.1C	BraA04g019650.3.1C	-	NA:NA	NA:NA	NA:NA
ICF46504	A09	35689130	35689130	insertion	581	1.6245e-18	BraA09g048170.3.1C	-	-	-	AT3G56270:Plant protein of unknown function (DUF827)	-	-	-
DCF31800	A08	18707386	18708062	deletion	676	1.66027e-18	-	BraA08g026480.3.1C	-	-	-	AT1G27090:glycine-rich protein	-	-
DCF7506	A05	23231023	23231278	deletion	255	1.68287e-18	BraA05g032720.3.1C	BraA05g032700.3.1C	-	-	AT3G15250:unknown protein; BEST Arabidopsis thaliana protein match is: unknown protein (TAIR:AT1G53163.1); Has 409 Blast hits to 218 proteins in 63 species: Archae - 0; Bacteria - 22; Metazoa - 178; Fungi - 77; Plants - 38; Viruses - 1; Other Eukaryotes - 93 (source: NCBI BLink).	AT3G15270:squamosa promoter binding protein-like 5	-	-
ICF7699	A10	3738675	3738675	insertion	357	1.6969e-18	-	BraA10g006800.3.1C	BraA10g006790.3.1C	-	-	AT1G47270:tubby like protein 6	AT1G47271:Cystathionine beta-synthase (CBS) family protein	-
DCF21060	A10	6320177	6321019	deletion	842	1.70139e-18	BraA10g008830.3.1C	-	-	-	AT5G50230:Transducin/WD40 repeat-like superfamily protein	-	-	-
DCF33027	A07	9923581	9923834	deletion	253	1.70779e-18	-	BraA07g010190.3.1C	-	-	-	AT3G23170:unknown protein; BEST Arabidopsis thaliana protein match is: unknown protein (TAIR:AT4G14450.1); Has 74 Blast hits to 74 proteins in 6 species: Archae - 0; Bacteria - 0; Metazoa - 0; Fungi - 0; Plants - 74; Viruses - 0; Other Eukaryotes - 0 (source: NCBI BLink).	-	-
DCF6320	A05	23231024	23231279	deletion	255	1.71124e-18	BraA05g032720.3.1C	BraA05g032700.3.1C	-	-	AT3G15250:unknown protein; BEST Arabidopsis thaliana protein match is: unknown protein (TAIR:AT1G53163.1); Has 409 Blast hits to 218 proteins in 63 species: Archae - 0; Bacteria - 22; Metazoa - 178; Fungi - 77; Plants - 38; Viruses - 1; Other Eukaryotes - 93 (source: NCBI BLink).	AT3G15270:squamosa promoter binding protein-like 5	-	-
DCF17342	A01	15517500	15520486	deletion	2986	1.88962e-18	BraA01g026030.3.1C	BraA01g026030.3.1C	BraA01g026030.3.1C	BraA01g026030.3.1C	NA:NA	NA:NA	NA:NA	NA:NA
ICF1709	A02	5409213	5409213	insertion	706	1.94619e-18	BraA02g011240.3.1C	-	-	-	NA:NA	-	-	-
DCF37409	A03	25848834	25851893	deletion	3059	2.04609e-18	BraA03g051110.3.1C	-	-	-	AT4G22620:SAUR-like auxin-responsive protein family	-	-	-
DCF15802	A01	15711588	15712949	deletion	1361	2.34112e-18	BraA01g026190.3.1C	-	-	-	AT3G44880:Pheophorbide a oxygenase family protein with Rieske [2Fe-2S] domain	-	-	-
ICF23641	A05	17543594	17543594	insertion	4914	2.34649e-18	-	BraA05g024110.3.1C	-	-	-	NA:NA	-	-
DCF9843	A09	38809845	38810235	deletion	390	2.44031e-18	-	BraA09g054490.3.1C	BraA09g054490.3.1C	-	-	AT2G24830:zinc finger (CCCH-type) family protein / D111/G-patch domain-containing protein	AT2G24830:zinc finger (CCCH-type) family protein / D111/G-patch domain-containing protein	-
ICF6377	A10	14023512	14023512	insertion	1382	2.48334e-18	-	BraA10g019040.3.1C	-	-	-	AT5G22420:fatty acid reductase 7	-	-
ICF48804	A08	6251064	6251064	insertion	3280	2.59897e-18	-	-	BraA08g007770.3.1C	BraA08g007770.3.1C	-	-	NA:NA	NA:NA
DCF22882	A06	17915571	17922803	deletion	7232	2.95847e-18	BraA06g026480.3.1C	-	-	-	NA:NA	-	-	-
DCF35105	A07	25647093	25647823	deletion	730	3.01386e-18	-	BraA07g037660.3.1C	-	-	-	NA:NA	-	-
DCF20362	A10	6320183	6321025	deletion	842	3.11555e-18	BraA10g008830.3.1C	-	-	-	AT5G50230:Transducin/WD40 repeat-like superfamily protein	-	-	-
DCF4968	A05	21055255	21055510	deletion	255	3.13305e-18	BraA05g028890.3.1C	-	-	-	AT3G19130:RNA-binding protein 47B	-	-	-
ICF14104	A03	9996699	9996699	insertion	192	3.2016e-18	BraA03g020940.3.1C	-	-	-	AT2G39700:expansin A4	-	-	-
ICF48898	A08	9586321	9586321	insertion	4873	3.24356e-18	-	-	BraA08g011380.3.1C	-	-	-	NA:NA	-
DCF2942	A02	8006466	8006780	deletion	314	3.25219e-18	-	BraA02g015670.3.1C	-	-	-	AT5G52430:hydroxyproline-rich glycoprotein family protein	-	-
DCF20062	A10	8615769	8617215	deletion	1446	3.30637e-18	-	-	BraA10g010670.3.1C	-	-	-	NA:NA	-
ICF40909	A09	4680894	4680894	insertion	1409	3.32138e-18	BraA09g008310.3.1C	BraA09g008300.3.1C	-	-	AT5G64270:splicing factor, putative	AT5G64220:Calmodulin-binding transcription activator protein with CG-1 and Ankyrin domains	-	-
DCF14273	A09	25762718	25764043	deletion	1325	3.3369e-18	BraA09g034030.3.1C	-	-	-	NA:NA	-	-	-
DCF34367	A07	13778540	13783363	deletion	4823	3.39589e-18	BraA07g015660.3.1C	-	BraA07g015660.3.1C	BraA07g015660.3.1C	AT1G21200:sequence-specific DNA binding transcription factors	-	AT1G21200:sequence-specific DNA binding transcription factors	AT1G21200:sequence-specific DNA binding transcription factors
DCF286	A02	11104000	11104151	deletion	151	3.50237e-18	-	BraA02g019900.3.1C	-	-	-	AT1G69780:Homeobox-leucine zipper protein family	-	-
ICF662	A02	21614947	21614947	insertion	2127	3.57185e-18	BraA02g032600.3.1C	-	-	-	AT5G45105:zinc transporter 8 precursor	-	-	-
DCF6073	A05	23297688	23305575	deletion	7887	3.72393e-18	BraA05g032840.3.1C	-	-	-	AT3G15095:unknown protein; FUNCTIONS IN: molecular_function unknown; INVOLVED IN: biological_process unknown; EXPRESSED IN: 22 plant structures; EXPRESSED DURING: 13 growth stages; Has 30201 Blast hits to 17322 proteins in 780 species: Archae - 12; Bacteria - 1396; Metazoa - 17338; Fungi - 3422; Plants - 5037; Viruses - 0; Other Eukaryotes - 2996 (source: NCBI BLink).	-	-	-
DCF30985	A08	11886922	11889829	deletion	2907	3.77451e-18	BraA08g014580.3.1C	-	-	-	AT4G21200:gibberellin 2-oxidase 8	-	-	-
DCF33934	A07	14492474	14497575	deletion	5101	3.84671e-18	BraA07g016890.3.1C	BraA07g016890.3.1C	BraA07g016890.3.1C	BraA07g016890.3.1C	NA:NA	NA:NA	NA:NA	NA:NA
ICF28303	A06	22438478	22438478	insertion	4797	3.93238e-18	BraA06g033820.3.1C	-	-	-	AT5G25460:Protein of unknown function, DUF642	-	-	-
DCF29332	A08	11886924	11889831	deletion	2907	4.02165e-18	BraA08g014580.3.1C	-	-	-	AT4G21200:gibberellin 2-oxidase 8	-	-	-
DCF39084	A03	12154856	12161962	deletion	7106	4.13117e-18	BraA03g024950.3.1C	-	-	-	AT2G28930:protein kinase 1B	-	-	-
DCF1081	A02	28166231	28166604	deletion	373	4.22872e-18	-	-	BraA02g042060.3.1C	-	-	-	AT5G28020:cysteine synthase D2	-
DCF38995	A03	8949814	8953453	deletion	3639	4.31211e-18	-	BraA03g018980.3.1C	-	-	-	NA:NA	-	-
DCF26103	A04	14826610	14828473	deletion	1863	4.61364e-18	BraA04g020740.3.1C	BraA04g020730.3.1C	-	-	NA:NA	AT2G27250:CLAVATA3	-	-
DCF6509	A05	24554728	24556086	deletion	1358	4.619e-18	-	BraA05g035300.3.1C	-	-	-	AT3G12660:FASCICLIN-like arabinogalactan protein 14 precursor	-	-
ICF6129	A10	13184096	13184096	insertion	899	4.81166e-18	BraA10g017540.3.1C	-	BraA10g017530.3.1C	-	NA:NA	-	NA:NA	-
DCF11586	A09	39112408	39112664	deletion	256	4.88074e-18	-	-	BraA09g055020.3.1C	-	-	-	NA:NA	-
DCF25396	A06	2933060	2933317	deletion	257	4.88257e-18	BraA06g004880.3.1C	-	-	-	NA:NA	-	-	-
ICF2728	A02	5409204	5409204	insertion	706	4.95212e-18	BraA02g011240.3.1C	-	-	-	NA:NA	-	-	-
DCF134	A02	2812042	2812304	deletion	262	4.99526e-18	BraA02g006030.3.1C	BraA02g006040.3.1C	-	-	AT5G15190:unknown protein; FUNCTIONS IN: molecular_function unknown; INVOLVED IN: biological_process unknown; LOCATED IN: chloroplast; EXPRESSED IN: 17 plant structures; EXPRESSED DURING: LP.04 four leaves visible, 4 anthesis, petal differentiation and expansion stage, E expanded cotyledon stage, D bilateral stage; Has 7 Blast hits to 7 proteins in 3 species: Archae - 0; Bacteria - 0; Metazoa - 0…	AT5G15200:Ribosomal protein S4	-	-
DCF31898	A08	466340	467858	deletion	1518	5.4647e-18	BraA08g000690.3.1C	BraA08g000700.3.1C	-	-	AT1G55460:DNA/RNA-binding protein Kin17, conserved region	NA:NA	-	-
ICF21032	A05	2416556	2416556	insertion	3946	5.65737e-18	-	-	BraA05g004760.3.1C	-	-	-	AT2G44840:ethylene-responsive element binding factor 13	-
DCF27394	A04	21638828	21639773	deletion	945	6.5437e-18	-	BraA04g033100.3.1C	-	-	-	AT2G46590:Dof-type zinc finger DNA-binding family protein	-	-
DCF37741	A03	12684868	12685766	deletion	898	7.36746e-18	BraA03g025880.3.1C	BraA03g025870.3.1C	-	-	NA:NA	AT2G24690:Transcriptional factor B3 family protein	-	-
ICF50986	A08	22296195	22296195	insertion	1629	7.39463e-18	-	BraA08g034730.3.1C	-	-	-	AT1G05675:UDP-Glycosyltransferase superfamily protein	-	-
ICF10052	A03	9363782	9363782	insertion	5059	7.58925e-18	-	BraA03g019690.3.1C	-	-	-	AT2G37780:Cysteine/Histidine-rich C1 domain family protein	-	-
ICF593	A02	8864025	8864025	insertion	5062	7.74784e-18	BraA02g017000.3.1C	-	-	-	NA:NA	-	-	-
DCF36555	A03	283272	288515	deletion	5243	7.91072e-18	BraA03g000760.3.1C	BraA03g000780.3.1C	BraA03g000770.3.1C	BraA03g000770.3.1C	AT5G02380:metallothionein 2B	AT5G02390:Protein of unknown function (DUF3741)	NA:NA	NA:NA
DCF17989	A01	25938695	25939678	deletion	983	7.94249e-18	BraA01g039050.3.1C	-	-	-	AT3G13432:unknown protein; FUNCTIONS IN: molecular_function unknown; INVOLVED IN: biological_process unknown; LOCATED IN: endomembrane system; Has 3 Blast hits to 3 proteins in 2 species: Archae - 0; Bacteria - 0; Metazoa - 0; Fungi - 0; Plants - 3; Viruses - 0; Other Eukaryotes - 0 (source: NCBI BLink).	-	-	-
ICF20931	A05	3317626	3317626	insertion	896	8.1133e-18	BraA05g006500.3.1C	BraA05g006510.3.1C	-	-	AT2G39440:CONTAINS InterPro DOMAIN/s: Ribonuclease H2, subunit C (InterPro:IPR013924); Has 30201 Blast hits to 17322 proteins in 780 species: Archae - 12; Bacteria - 1396; Metazoa - 17338; Fungi - 3422; Plants - 5037; Viruses - 0; Other Eukaryotes - 2996 (source: NCBI BLink).	AT2G39430:Disease resistance-responsive (dirigent-like protein) family protein	-	-
ICF6006	A10	14023513	14023513	insertion	1385	8.79223e-18	-	BraA10g019040.3.1C	-	-	-	AT5G22420:fatty acid reductase 7	-	-
DCF35417	A07	17846675	17847596	deletion	921	8.96044e-18	-	BraA07g022640.3.1C	-	-	-	AT3G55120:Chalcone-flavanone isomerase family protein	-	-
DCF3977	A02	9031796	9032105	deletion	309	8.99955e-18	BraA02g017200.3.1C	-	-	-	NA:NA	-	-	-
DCF15634	A01	8733395	8733612	deletion	217	9.32561e-18	BraA01g016450.3.1C	-	-	-	AT4G25780:CAP (Cysteine-rich secretory proteins, Antigen 5, and Pathogenesis-related 1 protein) superfamily protein	-	-	-
ICF40443	A09	3399565	3399565	insertion	1357	9.52692e-18	BraA09g005930.3.1C	-	-	-	AT5G25620:Flavin-binding monooxygenase family protein	-	-	-
DCF37089	A03	28363522	28364999	deletion	1477	1.02993e-17	-	BraA03g055610.3.1C	-	-	-	AT4G28570:Long-chain fatty alcohol dehydrogenase family protein	-	-
DCF4511	A02	291794	297073	deletion	5279	1.04307e-17	BraA02g000490.3.1C	-	-	-	AT5G01950:Leucine-rich repeat protein kinase family protein	-	-	-
ICF18313	A04	11307832	11307832	insertion	685	1.09521e-17	-	-	BraA04g015450.3.1C	-	-	-	AT5G41950:Tetratricopeptide repeat (TPR)-like superfamily protein	-
ICF48870	A08	12833275	12833275	insertion	262	1.20022e-17	-	BraA08g015950.3.1C	-	-	-	AT4G35040:Basic-leucine zipper (bZIP) transcription factor family protein	-	-
ICF20663	A05	17267099	17267099	insertion	3988	1.20363e-17	-	BraA05g023870.3.1C	-	-	-	NA:NA	-	-
DCF36193	A07	24278073	24278781	deletion	708	1.21765e-17	-	-	BraA07g034990.3.1C	-	-	-	AT1G69120:K-box region and MADS-box transcription factor family protein	-
ICF36736	A01	4815815	4815815	insertion	703	1.2278e-17	BraA01g009440.3.1C	-	-	-	AT4G17980:NAC domain containing protein 71	-	-	-
DCF35770	A07	19660557	19661673	deletion	1116	1.26792e-17	BraA07g026280.3.1C	-	-	-	AT1G79840:HD-ZIP IV family of homeobox-leucine zipper protein with lipid-binding START domain	-	-	-
DCF32053	A08	18707387	18708063	deletion	676	1.3069e-17	-	BraA08g026480.3.1C	-	-	-	AT1G27090:glycine-rich protein	-	-
ICF8768	A10	20160203	20160203	insertion	2272	1.37458e-17	-	BraA10g032480.3.1C	-	-	-	AT5G03670:unknown protein; BEST Arabidopsis thaliana protein match is: unknown protein (TAIR:AT2G36420.1); Has 700 Blast hits to 624 proteins in 104 species: Archae - 0; Bacteria - 18; Metazoa - 333; Fungi - 60; Plants - 73; Viruses - 24; Other Eukaryotes - 192 (source: NCBI BLink).	-	-
ICF39993	A09	26236586	26236586	insertion	14011	1.37601e-17	-	-	BraA09g034550.3.1C	-	-	-	NA:NA	-
ICF11291	A03	14434134	14434134	insertion	1184	1.38013e-17	BraA03g029140.3.1C	BraA03g029150.3.1C	-	-	NA:NA	AT4G02880:unknown protein; FUNCTIONS IN: molecular_function unknown; INVOLVED IN: biological_process unknown; LOCATED IN: cellular_component unknown; EXPRESSED IN: 24 plant structures; EXPRESSED DURING: 15 growth stages; BEST Arabidopsis thaliana protein match is: unknown protein (TAIR:AT1G03290.2).	-	-
DCF17465	A01	4242317	4246893	deletion	4576	1.42e-17	BraA01g008510.3.1C	BraA01g008520.3.1C	-	-	AT4G28850:xyloglucan endotransglucosylase/hydrolase 26	AT4G28840:unknown protein; FUNCTIONS IN: molecular_function unknown; INVOLVED IN: biological_process unknown; LOCATED IN: chloroplast; BEST Arabidopsis thaliana protein match is: unknown protein (TAIR:AT2G20080.1); Has 71 Blast hits to 69 proteins in 15 species: Archae - 0; Bacteria - 0; Metazoa - 2; Fungi - 0; Plants - 67; Viruses - 0; Other Eukaryotes - 2 (source: NCBI BLink).	-	-
DCF34180	A07	14384647	14388918	deletion	4271	1.46281e-17	BraA07g016660.3.1C	BraA07g016650.3.1C	BraA07g016660.3.1C	BraA07g016660.3.1C	NA:NA	AT1G19390:Wall-associated kinase family protein	NA:NA	NA:NA
DCF10091	A09	19074289	19077681	deletion	3392	1.51497e-17	-	-	BraA09g028640.3.1C	-	-	-	NA:NA	-
DCF40651	A03	19599442	19600234	deletion	792	1.51781e-17	BraA03g039940.3.1C	-	-	-	AT3G20898:unknown protein; FUNCTIONS IN: molecular_function unknown; INVOLVED IN: biological_process unknown; LOCATED IN: cellular_component unknown; BEST Arabidopsis thaliana protein match is: unknown protein (TAIR:AT1G51355.1); Has 66 Blast hits to 66 proteins in 10 species: Archae - 0; Bacteria - 0; Metazoa - 0; Fungi - 0; Plants - 66; Viruses - 0; Other Eukaryotes - 0 (source: NCBI BLink).	-	-	-
ICF18958	A04	190620	190620	insertion	2301	1.5244e-17	BraA04g000340.3.1C	-	BraA04g000350.3.1C	BraA04g000350.3.1C	AT3G63070:Tudor/PWWP/MBT domain-containing protein	-	NA:NA	NA:NA
DCF41729	A03	14023699	14024415	deletion	716	1.52872e-17	BraA03g028340.3.1C	BraA03g028330.3.1C	-	-	AT4G04210:plant UBX domain containing protein 4	NA:NA	-	-
ICF7403	A10	2366743	2366743	insertion	1155	1.59326e-17	-	-	BraA10g004380.3.1C	-	-	-	AT1G05610:ADP-glucose pyrophosphorylase small subunit 2	-
DCF10889	A09	41047622	41048224	deletion	602	1.61125e-17	BraA09g058650.3.1C	-	-	-	AT1G17380:jasmonate-zim-domain protein 5	-	-	-
ICF6711	A10	3375513	3375513	insertion	697	1.62996e-17	-	BraA10g006380.3.1C	-	-	-	AT1G07550:Leucine-rich repeat protein kinase family protein	-	-
ICF33074	A07	23794933	23794933	insertion	1830	1.64961e-17	-	BraA07g034130.3.1C	BraA07g034120.3.1C	-	-	AT1G67970:heat shock transcription factor A8	AT1G67940:non-intrinsic ABC protein 3	-
DCF38450	A03	25038415	25040690	deletion	2275	1.65355e-17	BraA03g049890.3.1C	-	-	-	AT4G20235:cytochrome P450, family 71, subfamily A, polypeptide 28	-	-	-
DCF28505	A04	14085579	14090048	deletion	4469	1.71513e-17	-	BraA04g019650.3.1C	BraA04g019650.3.1C	BraA04g019650.3.1C	-	NA:NA	NA:NA	NA:NA
DCF17788	A01	2365922	2369910	deletion	3988	1.83135e-17	BraA01g004970.3.1C	-	-	-	AT4G33040:Thioredoxin superfamily protein	-	-	-
ICF32653	A07	27856083	27856083	insertion	8179	1.89757e-17	-	BraA07g042010.3.1C	-	-	-	AT1G78090:trehalose-6-phosphate phosphatase	-	-
ICF15296	A03	5309107	5309107	insertion	1033	1.96261e-17	-	BraA03g012440.3.1C	-	-	-	AT5G57520:zinc finger protein 2	-	-
DCF37542	A03	4375033	4376803	deletion	1770	1.9725e-17	-	BraA03g010220.3.1C	-	-	-	AT5G22120:unknown protein; FUNCTIONS IN: molecular_function unknown; INVOLVED IN: biological_process unknown; LOCATED IN: cellular_component unknown; EXPRESSED IN: cultured cell; Has 30201 Blast hits to 17322 proteins in 780 species: Archae - 12; Bacteria - 1396; Metazoa - 17338; Fungi - 3422; Plants - 5037; Viruses - 0; Other Eukaryotes - 2996 (source: NCBI BLink).	-	-
ICF7785	A10	14581324	14581324	insertion	2508	2.04978e-17	-	BraA10g020000.3.1C	-	-	-	AT5G20690:Leucine-rich repeat protein kinase family protein	-	-
ICF40086	A09	31651041	31651041	insertion	340	2.26036e-17	BraA09g041780.3.1C	-	-	-	AT1G22490:basic helix-loop-helix (bHLH) DNA-binding superfamily protein	-	-	-
DCF16345	A01	15517506	15520492	deletion	2986	2.29079e-17	BraA01g026030.3.1C	BraA01g026030.3.1C	BraA01g026030.3.1C	BraA01g026030.3.1C	NA:NA	NA:NA	NA:NA	NA:NA
DCF34469	A07	2007714	2014455	deletion	6741	2.37753e-17	-	BraA07g002580.3.1C	-	-	-	AT2G18120:SHI-related sequence 4	-	-
ICF22535	A05	11230078	11230078	insertion	1035	2.44255e-17	BraA05g018670.3.1C	-	-	-	AT1G51500:ABC-2 type transporter family protein	-	-	-
DCF26573	A04	18698082	18699638	deletion	1556	2.46907e-17	BraA04g027220.3.1C	-	-	-	AT2G36950:Heavy metal transport/detoxification superfamily protein	-	-	-
DCF17472	A01	17426517	17433538	deletion	7021	2.5172e-17	BraA01g027470.3.1C	-	-	-	AT1G57680:FUNCTIONS IN: molecular_function unknown; INVOLVED IN: biological_process unknown; LOCATED IN: endomembrane system; EXPRESSED IN: 24 plant structures; EXPRESSED DURING: 15 growth stages; CONTAINS InterPro DOMAIN/s: Uncharacterised conserved protein UCP031277 (InterPro:IPR016971); Has 35333 Blast hits to 34131 proteins in 2444 species: Archae - 798; Bacteria - 22429; Metazoa - 974; Fungi…	-	-	-
DCF6511	A05	23297683	23305571	deletion	7888	2.6643e-17	BraA05g032840.3.1C	-	-	-	AT3G15095:unknown protein; FUNCTIONS IN: molecular_function unknown; INVOLVED IN: biological_process unknown; EXPRESSED IN: 22 plant structures; EXPRESSED DURING: 13 growth stages; Has 30201 Blast hits to 17322 proteins in 780 species: Archae - 12; Bacteria - 1396; Metazoa - 17338; Fungi - 3422; Plants - 5037; Viruses - 0; Other Eukaryotes - 2996 (source: NCBI BLink).	-	-	-
DCF16406	A01	18231463	18232161	deletion	698	2.7327e-17	BraA01g028480.3.1C	-	-	-	NA:NA	-	-	-
ICF48192	A08	22296194	22296194	insertion	1630	2.91649e-17	-	BraA08g034730.3.1C	-	-	-	AT1G05675:UDP-Glycosyltransferase superfamily protein	-	-
ICF9035	A03	14019198	14019198	insertion	410	3.11721e-17	-	BraA03g028300.3.1C	BraA03g028310.3.1C	-	-	AT4G04020:fibrillin	NA:NA	-
DCF14386	A09	4050856	4056282	deletion	5426	3.43786e-17	BraA09g007200.3.1C	BraA09g007210.3.1C	BraA09g007200.3.1C	BraA09g007200.3.1C	NA:NA	NA:NA	NA:NA	NA:NA
ICF41347	A09	31694596	31694596	insertion	889	3.55043e-17	-	BraA09g041850.3.1C	-	-	-	AT1G22410:Class-II DAHP synthetase family protein	-	-
DCF5712	A05	25597046	25597667	deletion	621	3.76755e-17	BraA05g037710.3.1C	-	-	-	AT3G09650:Tetratricopeptide repeat (TPR)-like superfamily protein	-	-	-
DCF421	A02	271780	273441	deletion	1661	3.82428e-17	BraA02g000460.3.1C	-	-	-	AT5G02220:unknown protein; Has 30201 Blast hits to 17322 proteins in 780 species: Archae - 12; Bacteria - 1396; Metazoa - 17338; Fungi - 3422; Plants - 5037; Viruses - 0; Other Eukaryotes - 2996 (source: NCBI BLink).	-	-	-
ICF5462	A10	2366746	2366746	insertion	1153	3.90433e-17	-	-	BraA10g004380.3.1C	-	-	-	AT1G05610:ADP-glucose pyrophosphorylase small subunit 2	-
DCF12640	A09	35466911	35472244	deletion	5333	4.04368e-17	BraA09g047830.3.1C	BraA09g047820.3.1C	BraA09g047820.3.1C	BraA09g047820.3.1C	AT3G55890:Yippee family putative zinc-binding protein	NA:NA	NA:NA	NA:NA
DCF2653	A02	21188988	21192647	deletion	3659	4.07729e-17	BraA02g032090.3.1C	-	-	-	AT5G44120:RmlC-like cupins superfamily protein	-	-	-
DCF8517	A05	17293016	17300967	deletion	7951	4.08641e-17	-	BraA05g023910.3.1C	-	-	-	NA:NA	-	-
DCF23997	A06	4182984	4188113	deletion	5129	4.15987e-17	BraA06g007580.3.1C	BraA06g007570.3.1C	BraA06g007570.3.1C	BraA06g007570.3.1C	AT1G10657:Plant protein 1589 of unknown function	NA:NA	NA:NA	NA:NA
ICF3778	A02	13493070	13493070	insertion	4177	4.21703e-17	-	BraA02g023710.3.1C	-	-	-	AT1G75730:unknown protein; FUNCTIONS IN: molecular_function unknown; INVOLVED IN: biological_process unknown; EXPRESSED IN: 22 plant structures; EXPRESSED DURING: 12 growth stages.	-	-
DCF20864	A10	740649	740909	deletion	260	4.24018e-17	-	BraA10g001370.3.1C	-	-	-	NA:NA	-	-
DCF41044	A03	13024164	13025118	deletion	954	4.31787e-17	-	BraA03g026560.3.1C	-	-	-	AT5G50460:secE/sec61-gamma protein transport protein	-	-
ICF5967	A10	3738674	3738674	insertion	357	4.73585e-17	-	BraA10g006800.3.1C	BraA10g006790.3.1C	-	-	AT1G47270:tubby like protein 6	AT1G47271:Cystathionine beta-synthase (CBS) family protein	-
ICF11381	A03	9663702	9663702	insertion	928	4.7416e-17	-	BraA03g020300.3.1C	-	-	-	NA:NA	-	-
DCF618	A02	5700336	5701886	deletion	1550	4.76976e-17	-	BraA02g011990.3.1C	-	-	-	NA:NA	-	-
DCF18952	A01	6579903	6580261	deletion	358	5.13262e-17	-	-	BraA01g012510.3.1C	-	-	-	AT4G21900:proteinaceous RNase P 3	-
DCF28448	A04	19567951	19568470	deletion	519	5.31216e-17	BraA04g028840.3.1C	BraA04g028830.3.1C	-	-	AT2G39660:botrytis-induced kinase1	AT2G39580:CONTAINS InterPro DOMAIN/s: Putative zinc-finger domain (InterPro:IPR019607); Has 249 Blast hits to 219 proteins in 85 species: Archae - 0; Bacteria - 144; Metazoa - 29; Fungi - 8; Plants - 50; Viruses - 0; Other Eukaryotes - 18 (source: NCBI BLink).	-	-
ICF13715	A03	20180884	20180884	insertion	2271	5.3296e-17	-	BraA03g040960.3.1C	-	-	-	AT3G22830:heat shock transcription factor A6B	-	-
DCF10385	A09	12124342	12125469	deletion	1127	5.5027e-17	-	-	BraA09g019620.3.1C	-	-	-	AT1G54730:Major facilitator superfamily protein	-
ICF26142	A06	22117023	22117023	insertion	1993	5.70685e-17	BraA06g033210.3.1C	-	-	-	AT5G24790:Protein of unknown function, DUF599	-	-	-
ICF12952	A03	15667445	15667445	insertion	4794	5.93648e-17	BraA03g031840.3.1C	BraA03g031830.3.1C	-	-	NA:NA	AT3G04050:Pyruvate kinase family protein	-	-
DCF24039	A06	16943161	16943419	deletion	258	6.04856e-17	-	BraA06g025200.3.1C	-	-	-	AT3G48260:with no lysine (K) kinase 3	-	-
DCF9423	A09	6068158	6068420	deletion	262	6.17622e-17	BraA09g010780.3.1C	-	-	-	AT2G16120:polyol/monosaccharide transporter 1	-	-	-
ICF25866	A06	26087299	26087299	insertion	4606	6.41722e-17	BraA06g040300.3.1C	-	-	-	AT2G03730:ACT domain repeat 5	-	-	-
DCF19912	A10	18141915	18142177	deletion	262	6.4199e-17	BraA10g027800.3.1C	-	-	-	AT5G10100:Haloacid dehalogenase-like hydrolase (HAD) superfamily protein	-	-	-
DCF14807	A09	37520196	37525338	deletion	5142	6.8324e-17	-	BraA09g051890.3.1C	-	-	-	AT3G61210:S-adenosyl-L-methionine-dependent methyltransferases superfamily protein	-	-
ICF35876	A01	20522297	20522297	insertion	312	6.91857e-17	-	-	BraA01g031180.3.1C	-	-	-	NA:NA	-
DCF13275	A09	11180283	11184217	deletion	3934	7.07426e-17	-	BraA09g018370.3.1C	-	-	-	AT1G59530:basic leucine-zipper 4	-	-
ICF8674	A10	2168208	2168208	insertion	4624	7.22981e-17	-	BraA10g004040.3.1C	-	-	-	AT1G05320:FUNCTIONS IN: molecular_function unknown; INVOLVED IN: biological_process unknown; LOCATED IN: cellular_component unknown; EXPRESSED IN: fruit, egg cell; CONTAINS InterPro DOMAIN/s: Prefoldin (InterPro:IPR009053); BEST Arabidopsis thaliana protein match is: unknown protein (TAIR:AT2G32240.1); Has 267444 Blast hits to 119656 proteins in 3886 species: Archae - 3699; Bacteria - 62432; Meta…	-	-
DCF957	A02	9031795	9032104	deletion	309	7.26953e-17	BraA02g017200.3.1C	-	-	-	NA:NA	-	-	-
DCF6276	A05	23674425	23676710	deletion	2285	7.60315e-17	BraA05g033560.3.1C	-	-	-	AT3G14350:STRUBBELIG-receptor family 7	-	-	-
ICF27712	A06	3417971	3417971	insertion	7357	7.79884e-17	BraA06g005870.3.1C	BraA06g005860.3.1C	-	-	AT1G08750:Peptidase C13 family	AT1G08730:Myosin family protein with Dil domain	-	-
DCF15139	A09	39014302	39015785	deletion	1483	7.8184e-17	BraA09g054810.3.1C	BraA09g054820.3.1C	-	-	AT2G24180:cytochrome p450 71b6	AT2G24220:purine permease 5	-	-
ICF30732	A07	24980855	24980855	insertion	612	8.09409e-17	BraA07g036330.3.1C	-	-	-	AT1G70580:alanine-2-oxoglutarate aminotransferase 2	-	-	-
DCF5323	A05	19001332	19002395	deletion	1063	8.20424e-17	BraA05g025910.3.1C	-	-	-	NA:NA	-	-	-
DCF13855	A09	3422344	3422948	deletion	604	8.46587e-17	BraA09g005960.3.1C	BraA09g005950.3.1C	-	-	AT5G25420:Xanthine/uracil/vitamin C permease	NA:NA	-	-
DCF33695	A07	744498	747476	deletion	2978	8.6599e-17	BraA07g000980.3.1C	-	-	-	AT2G19790:SNARE-like superfamily protein	-	-	-
DCF22009	A06	1128052	1128314	deletion	262	9.53259e-17	BraA06g001860.3.1C	-	-	-	AT1G52750:alpha/beta-Hydrolases superfamily protein	-	-	-
ICF21654	A05	5066914	5066914	insertion	1360	9.76931e-17	BraA05g009460.3.1C	BraA05g009450.3.1C	-	-	AT2G35680:Phosphotyrosine protein phosphatases superfamily protein	NA:NA	-	-
ICF2264	A02	13269041	13269041	insertion	249	1.01297e-16	BraA02g023370.3.1C	-	-	-	AT1G75330:ornithine carbamoyltransferase	-	-	-
DCF23586	A06	4932911	4934320	deletion	1409	1.01962e-16	BraA06g009110.3.1C	-	-	-	AT1G12663:Predicted to encode a PR (pathogenesis-related) protein. Belongs to the plant thionin (PR-13) family with the following members: At1g66100, At5g36910, At1g72260, At2g15010, At1g12663, At1g12660.	-	-	-
DCF27429	A04	8976021	8981989	deletion	5968	1.04549e-16	-	BraA04g012060.3.1C	BraA04g012070.3.1C	BraA04g012070.3.1C	-	AT5G38840:SMAD/FHA domain-containing protein	NA:NA	NA:NA
DCF25012	A06	16943163	16943421	deletion	258	1.07096e-16	-	BraA06g025200.3.1C	-	-	-	AT3G48260:with no lysine (K) kinase 3	-	-
ICF4432	A02	8474461	8474461	insertion	723	1.08116e-16	BraA02g016250.3.1C	-	-	-	AT5G51270:U-box domain-containing protein kinase family protein	-	-	-
ICF23677	A05	21155258	21155258	insertion	1236	1.12756e-16	BraA05g029040.3.1C	BraA05g029050.3.1C	-	-	AT3G18960:AP2/B3-like transcriptional factor family protein	AT3G19640:magnesium transporter 4	-	-
ICF17350	A04	6296045	6296045	insertion	264	1.14828e-16	BraA04g009610.3.1C	-	BraA04g009600.3.1C	BraA04g009600.3.1C	NA:NA	-	NA:NA	NA:NA
DCF26198	A04	18698079	18699635	deletion	1556	1.1575e-16	BraA04g027220.3.1C	-	-	-	AT2G36950:Heavy metal transport/detoxification superfamily protein	-	-	-
DCF36421	A07	16879494	16879756	deletion	262	1.20595e-16	BraA07g020890.3.1C	-	-	-	AT5G40700:unknown protein; FUNCTIONS IN: molecular_function unknown; INVOLVED IN: biological_process unknown; BEST Arabidopsis thaliana protein match is: unknown protein (TAIR:AT3G27350.1); Has 30201 Blast hits to 17322 proteins in 780 species: Archae - 12; Bacteria - 1396; Metazoa - 17338; Fungi - 3422; Plants - 5037; Viruses - 0; Other Eukaryotes - 2996 (source: NCBI BLink).	-	-	-
ICF23577	A05	3316259	3316259	insertion	1199	1.25665e-16	BraA05g006500.3.1C	-	BraA05g006490.3.1C	-	AT2G39440:CONTAINS InterPro DOMAIN/s: Ribonuclease H2, subunit C (InterPro:IPR013924); Has 30201 Blast hits to 17322 proteins in 780 species: Archae - 12; Bacteria - 1396; Metazoa - 17338; Fungi - 3422; Plants - 5037; Viruses - 0; Other Eukaryotes - 2996 (source: NCBI BLink).	-	NA:NA	-
ICF35978	A01	17443951	17443951	insertion	1403	1.28727e-16	-	BraA01g027490.3.1C	-	-	-	AT1G57943:purine permease 17	-	-
DCF18375	A01	13179073	13179329	deletion	256	1.32071e-16	-	-	BraA01g023200.3.1C	-	-	-	AT3G50310:mitogen-activated protein kinase kinase kinase 20	-
DCF15893	A01	18012712	18014988	deletion	2276	1.43211e-16	-	BraA01g028300.3.1C	-	-	-	NA:NA	-	-
ICF16513	A04	19780381	19780381	insertion	2277	1.50999e-16	-	BraA04g029210.3.1C	BraA04g029220.3.1C	-	-	NA:NA	NA:NA	-
DCF16504	A01	15517501	15520487	deletion	2986	1.52353e-16	BraA01g026030.3.1C	BraA01g026030.3.1C	BraA01g026030.3.1C	BraA01g026030.3.1C	NA:NA	NA:NA	NA:NA	NA:NA
DCF3349	A02	903049	904020	deletion	971	1.53851e-16	BraA02g001820.3.1C	-	-	-	AT5G05600:2-oxoglutarate (2OG) and Fe(II)-dependent oxygenase superfamily protein	-	-	-
DCF39108	A03	22837190	22837890	deletion	700	1.55552e-16	BraA03g045560.3.1C	-	-	-	AT3G50750:BES1/BZR1 homolog 1	-	-	-
DCF23451	A06	28406848	28407689	deletion	841	1.57414e-16	BraA06g044740.3.1C	-	-	-	AT5G43870:Plant protein of unknown function (DUF828) with plant pleckstrin homology-like region	-	-	-
DCF18082	A01	18651926	18652546	deletion	620	1.58122e-16	BraA01g029020.3.1C	-	-	-	AT1G60770:Tetratricopeptide repeat (TPR)-like superfamily protein	-	-	-
DCF15029	A09	19074292	19077683	deletion	3391	1.63906e-16	-	-	BraA09g028640.3.1C	-	-	-	NA:NA	-
DCF28345	A04	11167893	11168198	deletion	305	1.92896e-16	-	BraA04g015280.3.1C	-	-	-	AT5G41760:Nucleotide-sugar transporter family protein	-	-
DCF17161	A01	14000799	14002157	deletion	1358	1.99144e-16	-	-	BraA01g024290.3.1C	-	-	-	AT3G48610:non-specific phospholipase C6	-
DCF15177	A01	10320307	10320604	deletion	297	2.02415e-16	-	BraA01g019160.3.1C	BraA01g019170.3.1C	-	-	AT4G17360:Formyl transferase	AT4G17350:Plant protein of unknown function (DUF828) with plant pleckstrin homology-like region	-
[truncated: 234 more rows]

## Sheet: Table S9
Table S9. Selection signals in Chinese cabbage using transposable element insertion polymorphisms (TIPs) in unaligned regions
TIP id	Chr	Start	End	Type	Length	Fisher's Exact Test	Regions where TIP exists				Othrlogs in A. thalina
[truncated: 395 more rows]

## Sheet: Table S10
Table S10. Selection signals in pak choi using transposable element insertion polymorphisms (TIPs) in unaligned regions
[truncated: 410 more rows]

[truncated: 4 more sheets: Table S11, Table S12, Table S13, Table S14]
